# Supplementary material for: Allosteric regulation by c-di-AMP modulates a complete N-acetylglucosamine signaling cascade in Saccharopolyspora erythraea
Source: Nat Commun. 2024 May 7;15:3825. doi: 10.1038/s41467-024-48063-0 (PMC11076491; doi:10.1038/s41467-024-48063-0)
Supplement: Supplementary file 5 — Supplementary Data 2 [file 41467_2024_48063_MOESM5_ESM.zip]

Archive with 1 entries (1 files):
- 435562_3_data_set_8950111_sc5h3k.rar
