# Supplementary material for: Allosteric regulation by c-di-AMP modulates a complete N-acetylglucosamine signaling cascade in Saccharopolyspora erythraea
Source: Nat Commun. 2024 May 7;15:3825. doi: 10.1038/s41467-024-48063-0 (PMC11076491; doi:10.1038/s41467-024-48063-0)
Supplement: Supplementary file 7 — Source data [file 41467_2024_48063_MOESM7_ESM.xlsx]

## Sheet: Fig. 1a
Figure 1A
	transcript level			c-di-AMP level
WT	0.938689	1.03567	1.02563	44.3205	43.3829	43.8909
OdisA	20.9131	22.1262	19.5703	177.977	366.816	244.286

## Sheet: Fig.1b
	Figure 1B
	Time/h	OdisA				WT
	0	0	0	0		0	0	0
	9	0.375	0.391	0.365		0.562	0.538	0.541
	24	2.84	2.788	2.893		3.684	3.318	3.114
	36	3.336	4.76	4.416		4.216	4.432	4.368
	48	5.19	5.48	5.39		5.08	5.23	4.88
	60	5.07	5.45	5.5		5.47	5.07	5.17
	80	5.06	5.04	5.5		5.23	5.06	5.09
	108	5.05	5.5	5.4		5.08	5.17	5.22

## Sheet: Fig.1c
	Figure 1C
	Time/h	OdisA				WT				GlcNA-WT				GlcNAc-OdisA
	0	0	0	0		0	0	0		10	10	10		10	10	10
	9	0.291	0.321	0.264		0.425	0.397	0.414		2.86473	2.04594	2.9369		6.4218	6.51334	6.51334
	24	2.443	2.458	2.343		2.832	2.752	2.724		1.79881	1.58573	1.58573		5.04956	5.16649	5.06649
	36	3.609	3.621	3.402		4.48	4.73	4.95		1.14762	1.13977	1.11771		4.69965	4.2491	4.2491
	48	3.888	3.882	3.686		5.1	5.37	5.06		0.579204	0.595876	0.559868		4.08074	4.37332	4.37332
	60	3.704	3.7	3.863		5.26	5.1	5.36		0.44199	0.460623	0.606234		4.27731	3.17293	3.7293
	80	3.739	3.735	3.818		5.21	5.2	5.31		0.399139	0.418753	0.487528		4.11932	4.1942	3.1942
	108	3.582	3.854	3.674		5.26	5.31	5.39		0.382466	0.394235	0.394235		4.119	3.22501	4.05008

## Sheet: Fig.1h
	Figure 1H
		OdisA			WT
	Glucose	15.6	18.8	16.4	13.9	14.2	13.5
	GlcNAc	14.5	14.79	15.2	8.614	7.957	9.68

## Sheet: Fig. 2a
	Figure 2A
	Time/sec	c-di-GMP	cGMP	cAMP	c-di-AMP
	0	-0.00862362	-0.00212697	0.00160477	0.0146727
	1.59	-0.017743	-0.00779054	-0.000675877	0.0123452
	3.2	-0.0251489	-0.0121724	-0.00334792	0.00955716
	4.79	-0.0334429	-0.0199826	-0.00790441	0.00110858
	6.4	-0.0377266	-0.0229617	-0.00961838	-0.00501542
	8	-0.0370796	-0.0226193	-0.00799402	-0.00966919
	9.6	-0.0265087	-0.0132306	-0.00309825	-0.0140213
	11.2	-0.0219017	-0.00561491	0.000975477	-0.00847537
	12.79	-0.014354	0.00397575	0.00897363	-0.00667323
	14.4	-0.0127456	0.00888488	0.0126895	-0.00468349
	16.01	-0.0121035	0.0121475	0.0123342	-0.0163764
	17.6	-0.0159201	0.0103262	0.0112168	-0.0120375
	19.21	-0.0190722	0.00715877	0.0068104	0.00266455
	20.8	-0.0202165	0.000494219	0.00101149	0.0233919
	22.4	-0.0218821	-0.00196793	-0.00325023	0.0547715
	23.99	-0.0184282	0.00021008	-0.00371079	0.0866942
	25.6	-0.0118574	0.00773681	-0.00273858	0.115778
	27.19	-0.014663	0.00669653	-0.00246519	0.141089
	28.8	-0.0171945	0.00602923	-0.00186242	0.15155
	30.41	-0.0197055	0.00273867	-0.00105254	0.151093
	32	-0.0220597	-0.00246916	-0.00318562	0.136493
	33.6	-0.0219706	-0.00421514	-0.000210139	0.134049
	35.2	-0.0162006	-0.00321072	0.00183864	0.133718
	36.8	-0.0117447	-0.00213114	0.00307355	0.134815
	38.41	-0.0114193	-0.000605779	0.00347395	0.135725
	40	-0.00672617	0.00472788	0.00703763	0.136502
	41.59	-0.00842199	0.00871146	0.00963846	0.138186
	43.2	-0.0153234	0.0060968	0.00892572	0.138618
	44.8	-0.0220013	-0.000798265	0.00330876	0.137119
	46.4	-0.0207597	-0.00282992	0.00367647	0.137579
	48	-0.0200491	-0.00458925	0.000996313	0.13706
	49.59	-0.0132637	0.000142435	0.00298748	0.143714
	51.2	-0.00654264	0.00404179	0.00468469	0.154425
	52.79	-0.005473	0.0073846	0.00708393	0.166866
	54.4	-0.00409615	0.00931403	0.0111695	0.174833
	56.01	-0.00846967	0.00799151	0.0113947	0.181883
	57.6	-0.0159645	0.00613872	0.0114715	0.188516
	59.2	-0.021171	0.00161058	0.00876773	0.196788
	60.79	-0.021752	-0.00376661	0.00637993	0.20224
	62.4	-0.014449	-0.000687561	0.00880173	0.204556
	63.99	-0.00760151	0.00539285	0.00877476	0.20282
	65.6	0.00034104	0.0128534	0.0112069	0.208239
	67.21	0.00260838	0.0181099	0.014641	0.209632
	68.8	-0.000758877	0.0202248	0.0170362	0.21068
	70.4	-0.00453677	0.0164419	0.0164507	0.208173
	72	-0.0131316	0.0113206	0.0110709	0.205522
	73.6	-0.0146689	0.00800535	0.012189	0.205918
	75.19	-0.0142076	0.00493482	0.0113417	0.212099
	76.8	-0.0127673	0.0030699	0.0108571	0.217691
	78.39	-0.00833899	0.00759916	0.0139333	0.221343
	80	-0.00651524	0.0115855	0.0157514	0.219473
	81.59	-0.00753612	0.0143993	0.016414	0.218154
	83.2	-0.0153435	0.012786	0.0167524	0.214855
	84.8	-0.0283363	0.00592337	0.0121919	0.212156
	86.39	-0.0300228	0.00333151	0.00884516	0.214506
	88	-0.0305235	0.00109169	0.00593412	0.214347
	89.61	-0.0216438	0.00600512	0.0103271	0.216744
	91.2	-0.0139027	0.0123615	0.0141923	0.220041
	92.79	-0.00871181	0.0178849	0.0188393	0.223171
	94.4	-0.00654198	0.0202211	0.0221228	0.221421
	96	-0.00724948	0.0182259	0.0227609	0.219749
	97.6	-0.00930947	0.0123927	0.0219393	0.219089
	99.2	-0.012992	0.00374748	0.0206338	0.218437
	100.79	-0.0177912	-0.00114765	0.0169604	0.22109
	102.4	-0.0135964	-0.000750075	0.0174426	0.226918
	103.99	-0.00456151	0.00293109	0.0181682	0.229623
	105.6	0.00412871	0.0137372	0.0250815	0.23029
	107.19	0.00694764	0.0211272	0.0286089	0.228187
	108.8	0.00393258	0.0237453	0.0295908	0.225938
	110.4	-0.00441326	0.0200778	0.024743	0.221368
	111.99	-0.0134787	0.0123188	0.0204251	0.220583
	113.6	-0.0173549	0.00647339	0.0176167	0.21944
	115.21	-0.018589	0.00125239	0.0116655	0.22126
	116.8	-0.0207961	-0.00177161	0.00956485	0.225445
	118.41	-0.0171935	0.00118922	0.0127991	0.225995
	120	-0.00982028	0.00556471	0.0139826	0.22464
	121.6	-0.00858239	0.00932099	0.0192541	0.221202
	123.19	-0.0106076	0.00931468	0.019752	0.218896
	124.8	-0.013874	0.00709312	0.0193945	0.21728
	126.39	-0.0200006	0.00149882	0.0162534	0.216515
	128	-0.0207566	-0.00156913	0.014793	0.222607
	129.61	-0.0169778	0.0016811	0.0142612	0.228556
	131.2	-0.0107074	0.00592145	0.0137521	0.231941
	132.8	-0.0046733	0.0150484	0.0210799	0.234108
	134.4	-0.00205587	0.0220241	0.025778	0.232342
	136	-0.00356834	0.0235092	0.0245906	0.228671
	137.61	-0.00654027	0.0237145	0.0249219	0.227018
	139.2	-0.0129292	0.0171026	0.0207276	0.228103
	140.79	-0.0190973	0.00711664	0.0136816	0.229239
	142.4	-0.0214448	0.000611504	0.0101227	0.230841
	144	-0.0183905	-0.00282	0.0074563	0.234565
	145.6	-0.0139811	-0.00237664	0.0103521	0.232069
	147.2	-0.00790211	0.00252458	0.0164081	0.227025
	148.79	-0.00461941	0.00998786	0.0247036	0.223144
	150.42	-0.0106006	0.0112597	0.0249625	0.219312
	151.99	-0.0170705	0.00997843	0.0226653	0.217264
	153.6	-0.0208206	0.00929554	0.0229156	0.221202
	155.21	-0.0220113	0.00685392	0.0182062	0.227924
	156.8	-0.0205574	0.00577675	0.0143756	0.232205
	158.4	-0.0159838	0.0109327	0.0174209	0.235304
	159.99	-0.00660109	0.016788	0.0232587	0.236493
	161.6	0.00220202	0.0219495	0.0299393	0.232757
	163.19	0.00427006	0.0245495	0.0349552	0.227267
	164.8	0.00134211	0.0223704	0.0339582	0.224638
	166.41	-0.0063506	0.0154679	0.0277062	0.221865
	168	-0.0124647	0.00658384	0.0209362	0.226037
	169.6	-0.0124193	0.00171592	0.0171508	0.230763
	171.2	-0.0134512	-0.00249063	0.0109763	0.234694
	172.8	-0.0141798	-0.000166855	0.00984347	0.233882
	174.39	-0.013311	0.00838797	0.0174988	0.231554
	176	-0.00659092	0.0200612	0.0262417	0.227734
	177.59	-0.00707376	0.0244528	0.0298295	0.222087
	179.2	-0.0105969	0.0262247	0.0340843	0.220824
	180.8	-0.014587	0.0225225	0.0308889	0.221203
	182.4	-0.0141077	0.0160586	0.0277891	0.221394
	184	-0.0127358	0.0103535	0.0228348	0.22619
	185.59	-0.00684542	0.00696387	0.0210938	0.231219
	187.2	-0.00324526	0.00739254	0.0203796	0.231675
	188.81	0.000276789	0.0131106	0.0236234	0.231013
	190.4	0.00411419	0.0221487	0.030743	0.229701
	192	0.0046289	0.0285374	0.0331259	0.22961
	193.61	-0.00245351	0.0264497	0.0325786	0.231854
	195.2	-0.00803651	0.0259036	0.0315575	0.240936
	196.81	-0.0114048	0.0198765	0.0282972	0.243143
	198.4	-0.00995537	0.0145726	0.0262573	0.245581
	200.01	-0.00667496	0.013505	0.025777	0.2435
	201.6	-0.00221085	0.0158232	0.025602	0.24148
	203.21	-0.00113255	0.0206748	0.0262276	0.23452
	204.8	0.0002506	0.0256792	0.030759	0.23256
	206.4	0.00167198	0.0272371	0.0314175	0.228377
	207.99	-0.00279875	0.0257235	0.0300091	0.227618
	209.6	-0.008756	0.0207863	0.0274818	0.230246
	211.19	-0.00777514	0.0166109	0.0270973	0.232941
	212.8	-0.00716848	0.012757	0.0292153	0.230456
	214.41	-0.00135648	0.014959	0.0314376	0.230193
	216	-0.000287343	0.0183565	0.032831	0.226585
	217.61	-0.000953681	0.0238263	0.0339345	0.226733
	219.2	-0.00647703	0.0257438	0.0325137	0.226526
	220.8	-0.00862551	0.0259781	0.0309102	0.231237
	222.39	-0.0113791	0.0201941	0.0273841	0.233148
	224	-0.0122568	0.0188242	0.0268191	0.235773
	225.59	-0.00779649	0.0177728	0.0269695	0.236729
	227.2	-0.00179879	0.0157102	0.0285504	0.231374
	228.8	-0.00050075	0.0188663	0.0304659	0.226686
	230.4	-0.00106762	0.0178381	0.0291909	0.22718
	232	-0.00607359	0.0176805	0.0305546	0.227762
	233.59	-0.0102209	0.0172383	0.0315657	0.228805
	235.2	-0.0141571	0.0139364	0.0289115	0.231432
	236.79	-0.0165203	0.0146226	0.0270264	0.23366
	238.4	-0.0149505	0.0121964	0.0269641	0.232098
	240.01	-0.00704262	0.0159419	0.0291495	0.229227
	241.6	-0.00188193	0.0200416	0.0313022	0.225783
	243.2	-0.000973382	0.0233236	0.0313179	0.224726
	244.79	-0.00219294	0.0256469	0.0318763	0.227756
	246.4	-0.00865637	0.0216518	0.0298896	0.235625
	247.99	-0.0113259	0.0171584	0.0290029	0.239845
	249.6	-0.0141471	0.0129472	0.0269465	0.242661
	251.19	-0.011748	0.010914	0.0266385	0.243799
	252.8	-0.00477989	0.0155304	0.0264313	0.23843
	254.41	0.000816108	0.0191484	0.0280703	0.233647
	256	0.00616756	0.0257235	0.0312989	0.230048
	257.6	0.00320266	0.0289822	0.0343126	0.229379
	259.19	0.00119604	0.0313877	0.0359025	0.233147
	260.8	-0.00292065	0.0284824	0.0356369	0.238087
	262.39	-0.00922877	0.0217242	0.0324305	0.243407
	264	-0.0123272	0.0161053	0.0297209	0.243171
	265.59	-0.00966734	0.0163417	0.0300662	0.241855
	267.2	-0.00194398	0.0176176	0.031902	0.238517
	268.8	0.00551944	0.0234631	0.0329699	0.233949
	270.39	0.00892795	0.0312426	0.036145	0.23418
	272	0.00673603	0.0346386	0.0384697	0.235343
	273.59	-0.000533836	0.0328359	0.0402877	0.2392
	275.2	-0.00302088	0.0290417	0.0363185	0.242381
	276.81	-0.00677421	0.0206588	0.0304757	0.244359
	278.4	-0.00778646	0.0148505	0.0285117	0.242664
	280	-0.00647046	0.0142885	0.0296015	0.238239
	281.6	-0.00110554	0.0171159	0.0285323	0.235793
	283.2	0.00288204	0.0211166	0.0313912	0.235631
	284.79	0.00291646	0.0256282	0.0340375	0.2363
	286.4	0.00189919	0.026694	0.0352672	0.23922
	287.99	-0.00430641	0.0254679	0.0363527	0.241793
	289.6	-0.0080002	0.0216864	0.0367637	0.241907
	291.19	-0.0084946	0.0184705	0.0329837	0.240745
	292.8	-0.00635109	0.0169702	0.0321749	0.236783
	294.4	-0.00154964	0.0207991	0.0358634	0.231109
	295.99	0.00334025	0.0276783	0.0393737	0.229186
	297.6	0.0044673	0.0336643	0.0385938	0.229797
	299.19	0.00390511	0.0389344	0.0418509	0.233753
	300.8	0.00194393	0.0401346	0.0428024	0.235811
	302.39	-0.00147207	0.0337572	0.0419864	0.239786
	304	-0.00837701	0.0282118	0.0406543	0.242997
	305.6	-0.00929354	0.0200292	0.0376587	0.240353
	307.2	-0.0104576	0.0142589	0.0328853	0.237002
	308.8	-0.00685509	0.0158683	0.0309138	0.234729
	310.41	-0.000550646	0.0217841	0.0336993	0.2347
	312	0.00308915	0.0265181	0.0361029	0.240083
	313.59	0.00299891	0.0313442	0.0380713	0.240766
	315.2	0.00114349	0.0318273	0.0406347	0.240545
	316.8	0.000335854	0.0314465	0.0398976	0.235996
	318.4	-0.00330585	0.0255573	0.0381451	0.233855
	320	-0.00653447	0.0203831	0.0369546	0.232123
	321.59	-0.00124331	0.0189486	0.0346482	0.228337
	323.2	-0.000853881	0.0181769	0.0306137	0.227597
	324.81	0.00141669	0.0209229	0.0303784	0.227949
	326.4	0.0058405	0.0245745	0.0334857	0.233695
	328	0.00275206	0.0223706	0.035345	0.240027
	329.6	0.00017181	0.0224597	0.0360459	0.24118
	331.2	-0.00367674	0.0174573	0.0360652	0.238579
	332.79	-0.00318904	0.014559	0.0331661	0.236628
	334.4	-0.00492706	0.0131289	0.0315324	0.236364
	335.99	0.00201021	0.0183197	0.0335353	0.237935
	337.6	0.00894216	0.0269585	0.03386	0.239372
	339.21	0.0112492	0.0333861	0.0351951	0.24099
	340.8	0.0122079	0.0365827	0.0376635	0.241153
	342.4	0.014784	0.03878	0.0395091	0.244038
	344	0.0069919	0.0315515	0.0375225	0.243382
	345.6	0.00347927	0.0268155	0.0346604	0.240013
	347.19	0.000575041	0.0185866	0.0308931	0.236155
	348.8	-0.00132458	0.0138827	0.0270292	0.234257
	350.41	-0.000221312	0.0184008	0.0274814	0.233747
	352	0.00239726	0.02359	0.030154	0.234797
	353.6	0.00203389	0.0272185	0.0330803	0.238254
	355.2	6.5853e-05	0.0295276	0.0356648	0.240189
	356.8	-0.00121512	0.0309871	0.0389939	0.240795
	358.39	-0.00478822	0.0251927	0.0376069	0.239104
	360	-0.00992099	0.0152683	0.0342285	0.23745
	361.61	-0.00836899	0.0128533	0.0322409	0.234287
	363.2	-0.00711944	0.011587	0.0299087	0.236085
	364.8	-0.00155016	0.0188833	0.0332658	0.238787
	366.4	0.00534277	0.0277163	0.0387637	0.240866
	368	0.00481558	0.0294985	0.042361	0.243464
	369.59	0.00281693	0.0313583	0.0444969	0.24659
	371.2	0.00076812	0.0329193	0.0437227	0.242608
	372.79	0.0011011	0.030458	0.0436093	0.237194
	374.4	-0.00263646	0.0231442	0.0395119	0.234964
	376	0.00276332	0.0203826	0.0379643	0.234145
	377.6	0.00548778	0.0222902	0.0379874	0.234509
	379.2	0.00597102	0.0273496	0.0408835	0.238662
	380.79	0.00800561	0.0327322	0.0438638	0.239319
	382.4	0.0057396	0.0324679	0.0434625	0.236331
	383.99	-0.00130855	0.0295818	0.0395068	0.233016
	385.6	-0.00612346	0.0272446	0.0384932	0.231933
	387.19	-0.00683552	0.0241422	0.0355495	0.225486
	388.8	-0.000886015	0.021886	0.0346506	0.226076
	390.4	0.00481009	0.0256702	0.0368534	0.229972
	392	0.0125211	0.0299706	0.0394881	0.233412
	393.6	0.0129879	0.0338646	0.0423301	0.239008
	395.19	0.0132687	0.0375902	0.0461138	0.239407
	396.8	0.00756022	0.03558	0.0450644	0.236505
	398.39	0.000341007	0.0304652	0.0420341	0.231771
	400	-0.00687665	0.0246593	0.0364237	0.229803
	401.59	-0.00707192	0.0190152	0.0334692	0.231833
	403.2	-0.00308727	0.0194612	0.0321424	0.231341
	404.8	0.00349591	0.0245101	0.0316763	0.236366
	406.39	0.00977022	0.0325533	0.0340841	0.240091
	408	0.011334	0.03596	0.0349589	0.243198
	409.59	0.0089024	0.0391897	0.0387083	0.243237
	411.2	0.00697379	0.0387871	0.0422346	0.242199
	412.81	-0.000293472	0.0335138	0.0420282	0.240419
	414.4	-0.00499545	0.0291416	0.040645	0.236696
	416	-0.00401932	0.0265527	0.0405264	0.240445
	417.6	0.00317565	0.0243827	0.0403033	0.241207
	419.2	0.00774626	0.0265696	0.0410497	0.241658
	420.79	0.0128831	0.0316326	0.0428725	0.240284
	422.4	0.0172344	0.0353085	0.0450174	0.238051
	424.01	0.0150904	0.0353458	0.0470448	0.232524
	425.6	0.0101385	0.0350965	0.0503221	0.227021
	427.2	0.00622607	0.0311169	0.0492501	0.229037
	428.79	0.00373689	0.0293907	0.0487821	0.230844
	430.4	0.00623593	0.0330612	0.049043	0.237243
	431.99	0.0158523	0.0374646	0.0496112	0.243486
	433.6	0.0215107	0.0390805	0.0488925	0.245193
	435.19	0.0208618	0.0441516	0.0500801	0.245778
	436.8	0.0230248	0.0494299	0.0524412	0.245739
	438.4	0.012325	0.0443372	0.0489559	0.241869
	440	0.00190573	0.038578	0.0461442	0.235433
	441.6	-0.00568093	0.0324278	0.0418347	0.235604
	443.19	-0.00639465	0.0288863	0.0393421	0.236576
	444.8	-0.00497299	0.0253167	0.0379413	0.24133
	446.39	0.00661517	0.028579	0.0410258	0.246066
	448	0.0173799	0.0327505	0.0448566	0.24293
	449.61	0.0165242	0.0341497	0.0475627	0.242588
	451.21	0.0138321	0.0355015	0.048127	0.243375
	452.8	0.0118465	0.0328301	0.0465125	0.242583
	454.39	0.00415908	0.0278084	0.0412442	0.238447
	456	0.00228822	0.0245472	0.0396167	0.238826
	457.59	0.00379325	0.0257343	0.0359342	0.241356
	459.2	0.00790044	0.0287191	0.0347337	0.241092
	460.79	0.0131115	0.033948	0.0391433	0.239204
	462.4	0.0184367	0.0391293	0.0467774	0.236721
	464	0.0156043	0.0409035	0.050288	0.233528
	465.6	0.00668686	0.0372002	0.0508598	0.234597
	467.2	0.00231509	0.0335836	0.0497269	0.23634
	468.79	0.00213267	0.0285657	0.048889	0.23547
	470.4	0.00253886	0.0275376	0.0452467	0.237664
	472.01	0.00586814	0.0272508	0.0439417	0.242641
	473.6	0.00945972	0.0279283	0.041024	0.245354
	475.21	0.0127855	0.0344163	0.0437069	0.24454
	476.8	0.0133976	0.0393803	0.0475852	0.238657
	478.4	0.00952261	0.0377748	0.0463825	0.237063
	479.99	0.00136967	0.0300308	0.0429326	0.234235
	481.6	-0.00375853	0.0237998	0.041297	0.23579
	483.19	-0.0044681	0.0229308	0.0403008	0.23445
	484.8	0.000918385	0.0215309	0.0399608	0.234483
	486.41	0.00490267	0.0259417	0.0397556	0.237875
	488	0.0123377	0.0327396	0.0439856	0.240043
	489.59	0.0156501	0.0371137	0.0482997	0.2407
	491.21	0.0180432	0.0432532	0.0507392	0.238594
	492.8	0.0155193	0.0421884	0.049369	0.236762
	494.41	0.0143444	0.0426189	0.0471502	0.234626
	496	0.00746647	0.0330868	0.0410261	0.23374
	497.59	0.00890516	0.0302391	0.0391943	0.238824
	499.2	0.00915745	0.0300487	0.0395458	0.240008
	500.8	0.0120056	0.0315232	0.0435062	0.237838
	502.41	0.00849298	0.0324538	0.0450482	0.239165
	504	0.00409132	0.0291728	0.0467498	0.236576
	505.59	0.00112142	0.0272764	0.0483507	0.234644
	507.2	-0.00178966	0.0235377	0.0470586	0.234152
	508.79	0.00114663	0.0228254	0.0447475	0.235319
	510.4	0.00546596	0.0241813	0.0427176	0.236003
	511.99	0.0124473	0.0270625	0.0409175	0.240746
	513.6	0.0205489	0.032907	0.04347	0.245315
	515.2	0.0206903	0.0378573	0.0469417	0.244107
	516.79	0.0209384	0.0432386	0.0523135	0.24032
	518.4	0.0135739	0.0402544	0.0491039	0.241029
	519.99	0.00269143	0.0287538	0.0430717	0.23939
	521.6	-0.000402431	0.0262932	0.0421925	0.239597
	523.19	-0.000641871	0.0237228	0.0410088	0.24209
	524.8	0.00563317	0.0266924	0.0393293	0.242072
	526.4	0.00959289	0.0321425	0.0410139	0.243352
	528	0.0139615	0.0417293	0.0439278	0.244683
	529.6	0.0125817	0.0449676	0.0459245	0.244766
	531.19	0.00944955	0.0465826	0.0495743	0.239987
	532.8	0.009463	0.0477213	0.0510241	0.240264
	534.41	0.00493184	0.0416379	0.0458185	0.242512
	536	0.000293138	0.0320554	0.0427068	0.244502
	537.59	0.00566863	0.0293595	0.0432252	0.247504
	539.2	0.0112766	0.0293647	0.0443259	0.24861
	540.8	0.0137174	0.0297629	0.0463269	0.247093
	542.39	0.0127575	0.0341952	0.0485588	0.245696
	544	0.0093928	0.0343213	0.0500992	0.243353
	545.59	0.00470978	0.0314904	0.0498898	0.241336
	547.2	0.0028582	0.0297224	0.0486493	0.236236
	548.8	0.00148283	0.0268532	0.0451894	0.236504
	550.4	0.0026348	0.0253329	0.0406551	0.239466
	552	0.00958893	0.029406	0.0422485	0.242408
	553.59	0.0176033	0.0339148	0.0451786	0.245431
	555.2	0.0185083	0.0358376	0.044657	0.243909
	556.79	0.0167026	0.0377304	0.0464688	0.244745
	558.4	0.0137082	0.042591	0.0479129	0.244868
	559.99	0.00775112	0.0367978	0.0467143	0.247133
	561.6	0.00452219	0.0314434	0.0441985	0.247521
	563.2	0.00192723	0.0268482	0.0414788	0.248611
	564.8	0.00354191	0.0219221	0.0403922	0.252086
	566.4	0.00736965	0.0239751	0.0391051	0.251249
	567.99	0.0130877	0.0308906	0.041579	0.249173
	569.6	0.0133009	0.0338601	0.0449446	0.24509
	571.21	0.0107153	0.0348298	0.0444701	0.236957
	572.8	0.00958671	0.040032	0.0454333	0.234819
	574.4	0.00741481	0.0382711	0.0445369	0.23595
	576.01	0.00498934	0.0334389	0.0425155	0.238116
	577.6	0.00751516	0.0327591	0.0434892	0.239297
	579.19	0.0116917	0.0338611	0.0422512	0.243567
	580.8	0.0180719	0.0351793	0.0457019	0.24667
	582.39	0.0182549	0.0405116	0.0462718	0.244046
	584	0.017866	0.0418851	0.0473839	0.241892
	585.61	0.0112172	0.0394334	0.0480457	0.239645
	587.2	0.0075032	0.0368665	0.0464613	0.235532
	588.8	0.00654204	0.0361818	0.0456856	0.239861
	590.39	0.00490825	0.0286007	0.0465617	0.241674
	592	0.00644889	0.0321197	0.0500526	0.241785
	593.59	0.00986559	0.0338873	0.0525212	0.242488
	595.2	0.0176474	0.0340379	0.0504443	0.242871
	596.79	0.0213058	0.0301866	0.048493	0.239658
	598.4	0.0236367	0.024806	0.042086	0.23541
	600	0.0216781	0.0169908	0.0367116	0.234206
	601.59	0.017705	0.00721264	0.0291906	0.238438
	603.2	0.0166113	-0.00363166	0.0210782	0.2423
	604.8	0.0157913	-0.0102183	0.0175673	0.249038
	606.39	0.0148801	-0.0152309	0.0184927	0.249375
	607.99	0.0177674	-0.011577	0.0227467	0.248191
	609.59	0.0155786	-0.0130101	0.020536	0.24676
	611.2	0.0149696	-0.0148871	0.0178049	0.240631
	612.79	0.0133162	-0.0202972	0.0145937	0.237055
	614.4	0.00894559	-0.0233522	0.00957963	0.235209
	615.99	0.00424615	-0.0205829	0.00854923	0.23844
	617.59	0.00507817	-0.0200003	0.00781876	0.241966
	619.2	0.00585779	-0.0193892	0.00652031	0.244425
	620.79	0.0103483	-0.0138913	0.0123203	0.245819
	622.38	0.0169921	-0.00892253	0.0196492	0.240959
	623.99	0.0202388	-0.00595777	0.022893	0.237999
	625.6	0.0156959	-0.00599142	0.0212068	0.238367
	627.2	0.0114991	-0.00797617	0.0205067	0.238362
	628.79	0.00595089	-0.013469	0.017065	0.243579
	630.4	-0.000609901	-0.019452	0.010708	0.24642
	631.99	-0.00117869	-0.0204933	0.0111226	0.248585
	633.6	0.00263484	-0.0216253	0.0122068	0.244644
	635.19	0.00549949	-0.0221507	0.0120806	0.241543
	636.8	0.00976552	-0.0203576	0.0144667	0.236653
	638.39	0.0173122	-0.0170408	0.0178924	0.230539
	640	0.0179929	-0.0142691	0.0194288	0.230285
	641.59	0.0153703	-0.0160235	0.0194716	0.23395
	643.19	0.014081	-0.0172581	0.0183601	0.236048
	644.8	0.0120731	-0.0178123	0.0151534	0.238485
	646.39	0.0128487	-0.0195699	0.0176924	0.2434
	648	0.0133323	-0.0185333	0.0191525	0.250644
	649.59	0.0142269	-0.0195078	0.0189626	0.258649
	651.2	0.0113902	-0.0215689	0.0168555	0.268452
	652.79	0.00869835	-0.020835	0.0136405	0.277355
	654.39	0.0130993	-0.0168803	0.0159098	0.28443
	655.99	0.0094863	-0.0147278	0.0165448	0.289696
	657.59	0.00693426	-0.0166464	0.0137945	0.29335
	659.2	0.00583066	-0.015683	0.0114315	0.291848
	660.79	0.0103219	-0.0130441	0.0134579	0.289466
	662.4	0.0163332	-0.0130421	0.0177313	0.288658
	663.99	0.0189609	-0.0138108	0.0154028	0.287821
	665.6	0.0179405	-0.0175263	0.0145996	0.287783
	667.2	0.014707	-0.0205415	0.0122833	0.286871
	668.79	0.0101557	-0.0225708	0.0111172	0.286016
	670.38	0.00960036	-0.0218181	0.0122493	0.283411
	671.99	0.002553	-0.0235159	0.00994141	0.28034
	673.6	0.00271412	-0.0234447	0.00989258	0.276454
	675.19	0.00308668	-0.0230924	0.00927776	0.272776
	676.79	0.00883845	-0.0211674	0.0112703	0.27065
	678.39	0.0138192	-0.019655	0.0119092	0.267765
	679.99	0.0167964	-0.0188459	0.0139055	0.264898
	681.6	0.0145298	-0.0193673	0.0152117	0.263923
	683.19	0.0116414	-0.0200935	0.0152264	0.262714
	684.8	0.00836411	-0.0198601	0.0149413	0.264934
	686.39	0.00882358	-0.0183376	0.015847	0.268622
	688	0.00840218	-0.019075	0.0156418	0.270555
	689.59	0.0112234	-0.0190613	0.0186176	0.268665
	691.19	0.0122793	-0.0213856	0.0167703	0.268714
	692.78	0.0135769	-0.0212925	0.0178482	0.267678
	694.39	0.0132883	-0.0229573	0.0165925	0.266618
	696	0.0133995	-0.0216334	0.018415	0.265055
	697.59	0.00995285	-0.0225426	0.0168083	0.263346
	699.2	0.0104496	-0.0205344	0.0181985	0.261357
	700.79	0.012353	-0.0193837	0.0173062	0.262583
	702.39	0.0156023	-0.0153649	0.019611	0.264324
	703.99	0.0168797	-0.0130728	0.0207238	0.263319
	705.59	0.0168228	-0.0137048	0.0195639	0.259968
	707.2	0.0151271	-0.0165914	0.0165673	0.25915
	708.79	0.0131868	-0.0158523	0.0166164	0.257623
	710.4	0.00864572	-0.0196821	0.0124239	0.258688
	711.99	0.00340285	-0.0207624	0.00908113	0.261407
	713.6	-7.68402e-05	-0.0242211	0.00836087	0.263228
	715.19	0.00295084	-0.0249128	0.0134803	0.264832
	716.79	0.00772117	-0.0237911	0.0154357	0.264311
	718.38	0.0115468	-0.0182424	0.0209081	0.262341
	719.99	0.0135087	-0.0150664	0.0225011	0.258425
	721.6	0.0139229	-0.0154287	0.0215272	0.25561
	723.19	0.0122063	-0.0148898	0.019081	0.253112
	724.8	0.0127312	-0.0136086	0.0185999	0.252654
	726.39	0.0113385	-0.0160986	0.0143873	0.252895
	727.99	0.00747987	-0.0187492	0.00965714	0.256237
	729.6	0.00830827	-0.0228526	0.0124783	0.25726
	731.19	0.0112332	-0.0232988	0.0152648	0.25652
	732.8	0.0155832	-0.0194675	0.0171662	0.25553
	734.39	0.0164357	-0.0174886	0.0176329	0.25448
	736	0.0144324	-0.0176755	0.0161264	0.253095
	737.59	0.00935753	-0.0224165	0.0115845	0.251897
	739.2	0.00625646	-0.0253911	0.00766436	0.251605
	740.8	0.00654081	-0.0246642	0.0100034	0.249873
	742.39	0.00567548	-0.0251709	0.00884743	0.250274
	744	0.00521788	-0.0254868	0.0106009	0.250523
	745.59	0.00605994	-0.0249316	0.0162437	0.248254
	747.2	0.00816767	-0.0200816	0.0193043	0.245607
	748.8	0.0114403	-0.016845	0.0207715	0.243881
	750.4	0.0129109	-0.0138095	0.0191699	0.243538
	752	0.012331	-0.0132088	0.0192691	0.244123
	753.59	0.0110196	-0.0172824	0.0151803	0.245078
	755.2	0.0110252	-0.0191145	0.0142985	0.247497
	756.79	0.0160443	-0.0167582	0.0169533	0.247198
	758.4	0.0175499	-0.0190704	0.0171099	0.251435
	759.99	0.0164631	-0.0207607	0.0170796	0.248483
	761.6	0.0125326	-0.0239571	0.0164755	0.248196
	763.2	0.0118335	-0.0231575	0.0169933	0.249345
	764.79	0.00975798	-0.0247278	0.0157129	0.249616
	766.4	0.00722162	-0.0228921	0.0157993	0.25083
	767.99	0.00384245	-0.023855	0.01563	0.25188
	769.6	0.00506127	-0.025342	0.0159942	0.250032
	771.21	0.00799748	-0.0245984	0.0151056	0.248671
	772.8	0.0143941	-0.0221794	0.0165658	0.246199
	774.4	0.0175815	-0.0203842	0.0157441	0.247529
	776	0.0166284	-0.0211981	0.0134879	0.245383
	777.6	0.0145517	-0.0223547	0.0107798	0.246791
	779.19	0.0141641	-0.0210897	0.0104984	0.248392
	780.8	0.00988508	-0.0224667	0.0106619	0.248388
	782.39	0.00466439	-0.0200923	0.0111261	0.248715
	784	0.00272158	-0.0192209	0.0122066	0.248991
	785.59	0.00615543	-0.0172047	0.0161703	0.244225
	787.2	0.0103847	-0.0165595	0.0172091	0.242853
	788.79	0.0144985	-0.0136228	0.0202909	0.242767
	790.39	0.0185751	-0.0129303	0.0190536	0.243852
	792	0.0178593	-0.0152044	0.0194432	0.245297
	793.59	0.0189188	-0.0184588	0.0182576	0.245415
	795.2	0.0171449	-0.0215596	0.0171163	0.244628
	796.79	0.0153703	-0.0255388	0.0200898	0.242114
	798.4	0.0132653	-0.0241342	0.0198078	0.242756
	800	0.0157048	-0.0213268	0.0204624	0.242431
	801.59	0.0157259	-0.0221431	0.0208301	0.24087
	803.2	0.0142873	-0.0226163	0.0197983	0.241146
	804.79	0.0130429	-0.0214387	0.0192024	0.24017
	806.4	0.0109216	-0.0218948	0.0154686	0.239413
	807.99	0.00823415	-0.0216425	0.0137339	0.237538
	809.6	0.00779023	-0.0219171	0.0145303	0.23838
	811.19	0.00386009	-0.0248797	0.0129455	0.23769
	812.79	0.00614738	-0.0262725	0.0153676	0.238454
	814.39	0.00721753	-0.0248321	0.0136984	0.241455
	815.99	0.0108178	-0.0228423	0.014203	0.243392
	817.58	0.00957943	-0.0268651	0.0123528	0.246809
	819.19	0.00972026	-0.0248318	0.0123367	0.245897
	820.8	0.0110965	-0.0254631	0.0144868	0.243618
	822.39	0.0125388	-0.0249262	0.016838	0.238466
	824	0.0133058	-0.0255339	0.0172407	0.235201
	825.59	0.0139025	-0.0234797	0.0213135	0.236044
	827.19	0.0128896	-0.0234054	0.0211236	0.23741
	828.8	0.0157309	-0.0190678	0.0250702	0.237028
	830.39	0.0159039	-0.0178082	0.0232649	0.239415
	832	0.0157358	-0.0166823	0.0220681	0.241791
	833.59	0.0109277	-0.0181456	0.0192111	0.243767
	835.2	0.00848516	-0.0175281	0.0186109	0.241008
	836.8	0.00779789	-0.0180147	0.0196597	0.238132
	838.39	0.00899321	-0.0192286	0.0204114	0.234903
	840	0.00846862	-0.0212338	0.0183127	0.234779
	841.59	0.00771244	-0.0201425	0.0181945	0.234255
	843.18	0.00996882	-0.0180849	0.021117	0.235371
	844.79	0.0106681	-0.0176379	0.0220046	0.236827
	846.4	0.0122772	-0.0161494	0.0201271	0.240543
	847.99	0.0120196	-0.0174161	0.0184513	0.240618
	849.6	0.00861902	-0.0190945	0.0176775	0.241525
	851.2	0.0104606	-0.0194779	0.0175565	0.240466
	852.79	0.0125938	-0.0181027	0.0169625	0.239254
	854.4	0.0132197	-0.020112	0.0162214	0.238866
	855.99	0.0104566	-0.0221741	0.0127622	0.237501
	857.6	0.00852455	-0.0237383	0.0103429	0.235568
	859.19	0.00770408	-0.0244074	0.0114962	0.236225
	860.8	0.00266917	-0.0261076	0.00801182	0.237228
	862.39	0.000948819	-0.0250096	0.00861394	0.236744
	863.99	0.00146413	-0.0246547	0.010018	0.232107
	865.59	0.00299188	-0.0252391	0.0117627	0.232262
	867.19	0.0105992	-0.0221301	0.0178156	0.231852
	868.8	0.0157615	-0.0198494	0.022704	0.232802
	870.39	0.0197983	-0.0179259	0.0254625	0.234973
	872	0.0183462	-0.019215	0.021889	0.234049
	873.6	0.0185239	-0.0197348	0.0210187	0.23416
	875.19	0.0175083	-0.0222424	0.0201841	0.237138
	876.8	0.0152799	-0.0223137	0.0189856	0.237307
	878.39	0.0135469	-0.0217982	0.019701	0.236927
	880	0.0140487	-0.0194939	0.0205147	0.234001
	881.59	0.0148557	-0.0196742	0.0202912	0.234416
	883.2	0.0173335	-0.0168326	0.021642	0.234048
	884.79	0.017745	-0.014541	0.021739	0.234021
	886.39	0.0184462	-0.012426	0.0188393	0.234665
	887.99	0.0127615	-0.0177715	0.0115386	0.231639
	889.59	0.0123893	-0.0202734	0.0102278	0.232067
	891.2	0.0130268	-0.0251369	0.00750742	0.232469
	892.79	0.0138373	-0.0237047	0.00995754	0.230743
	894.4	0.0126114	-0.0236277	0.0127601	0.230286
	895.99	0.0131159	-0.0205981	0.0148667	0.23257
	897.6	0.0128933	-0.0187585	0.0174805	0.231285
	899.19	0.0101511	-0.018107	0.0176295	0.229256
	900.79	0.0090435	-0.0180995	0.020682	0.229176
	902.4	0.00904784	-0.0188249	0.0216914	0.229648
	903.99	0.00841974	-0.0215639	0.0186021	0.228741
	905.6	0.0134011	-0.0217523	0.0219017	0.22768
	907.19	0.0180854	-0.0245766	0.0195676	0.228336
	908.8	0.0212887	-0.0209309	0.0227873	0.227408
	910.39	0.0221863	-0.0205435	0.0208482	0.228911
	911.99	0.0221992	-0.0187813	0.0178491	0.229912
	913.59	0.0193297	-0.0203709	0.0146857	0.227052
	915.19	0.0171786	-0.0203994	0.0135385	0.227647
	916.8	0.0165716	-0.0185345	0.0135143	0.23058
	918.39	0.0144475	-0.0189019	0.0128935	0.232166
	920	0.0154152	-0.0172905	0.0127875	0.231447
	921.59	0.0175922	-0.0172116	0.015724	0.232026
	923.2	0.0185506	-0.0183941	0.0140734	0.236947
	924.79	0.0159781	-0.0196745	0.0152505	0.23735
	926.39	0.0130247	-0.0232102	0.0109769	0.236752
	928	0.0106348	-0.0246375	0.0139688	0.235369
	929.59	0.00721685	-0.0256026	0.0134348	0.234085
	931.2	0.0111934	-0.0209936	0.0180938	0.232031
	932.79	0.0146783	-0.0173355	0.0207068	0.229754
	934.4	0.0173366	-0.0165056	0.0239437	0.227346
	936	0.020475	-0.0152178	0.0252958	0.224247
	937.59	0.0215403	-0.0154703	0.0234575	0.224519
	939.18	0.0188105	-0.0189703	0.0222207	0.225489
	940.79	0.0140797	-0.0232508	0.0208876	0.224781
	942.4	0.00915371	-0.0281635	0.0149307	0.225487
	943.99	0.00661971	-0.0322963	0.0157463	0.225113
	945.6	0.00508404	-0.0313932	0.0133979	0.226576
	947.2	0.0108359	-0.0297893	0.0159471	0.225732
	948.79	0.0139643	-0.0276163	0.0156429	0.226658
	950.4	0.015393	-0.0254531	0.016876	0.228985
	951.99	0.018635	-0.0207362	0.0181733	0.231355
	953.58	0.016586	-0.0202123	0.0172308	0.230736
	955.19	0.014759	-0.0184966	0.0181304	0.228284
	956.8	0.013914	-0.0164655	0.019126	0.229295
	958.39	0.0110041	-0.0174408	0.0176307	0.22887
	960	0.0115584	-0.0233443	0.0169302	0.226016
	961.59	0.0142967	-0.0213864	0.0186187	0.22607
	963.19	0.0180924	-0.0226597	0.019856	0.226324
	964.78	0.0169679	-0.022029	0.0166781	0.229022
	966.39	0.0148042	-0.0244492	0.0164995	0.227987
	968	0.0147335	-0.0244198	0.0177759	0.228637
	969.59	0.0130521	-0.0253778	0.0186072	0.224953
	971.2	0.0166716	-0.0222426	0.0200041	0.221342
	972.79	0.0202424	-0.0198731	0.0225664	0.222831
	974.39	0.0222193	-0.0188888	0.025761	0.221996
	975.99	0.0247338	-0.0193958	0.0255837	0.222438
	977.59	0.0261357	-0.0143662	0.0273712	0.223643
	979.2	0.0269024	-0.011009	0.0273542	0.22803
	980.79	0.0211235	-0.0110764	0.022036	0.230993
	982.4	0.0162217	-0.0146263	0.0203852	0.229157
	983.99	0.0124775	-0.0144731	0.0183145	0.229248
	985.59	0.011101	-0.0147774	0.0178861	0.224773
	987.2	0.0155345	-0.0142347	0.0192207	0.223145
	988.79	0.0174864	-0.0144057	0.0188593	0.223812
	990.38	0.0168782	-0.017375	0.0196896	0.222117
	991.99	0.0162564	-0.0192636	0.0190946	0.222378
	993.6	0.0153171	-0.0205476	0.0200529	0.223937
	995.19	0.0121359	-0.0228294	0.020902	0.228007
	996.79	0.00921791	-0.0245561	0.021359	0.226438
	998.4	0.0136828	-0.0236356	0.025758	0.22693
	999.99	0.0164215	-0.018613	0.027409	0.228225
	1001.6	0.01958	-0.0182656	0.0247188	0.226444
	1003.19	0.0246138	-0.0170715	0.0249142	0.227126
	1004.8	0.0243495	-0.0163555	0.0227905	0.226425
	1006.39	0.0200033	-0.0208099	0.0179591	0.224853
	1008	0.0174876	-0.0242603	0.0150235	0.223345
	1009.59	0.0156971	-0.0253329	0.01512	0.221942
	1011.19	0.0116245	-0.0266044	0.0154584	0.223288
	1012.8	0.0112671	-0.0273476	0.0160945	0.219814
	1014.39	0.0162796	-0.0254575	0.0201094	0.224681
	1015.98	0.0167624	-0.02193	0.0207757	0.228146
	1017.61	0.0165175	-0.0197537	0.018801	0.227753
	1019.2	0.0128451	-0.0222004	0.0166064	0.228747
	1020.8	0.00817418	-0.0253459	0.0138201	0.227229
	1022.39	0.00546051	-0.0284197	0.0112075	0.226139
	1024	0.00396204	-0.0287405	0.0110168	0.220696
	1025.59	0.00840272	-0.0252667	0.0147217	0.219617
	1027.2	0.0115815	-0.0225316	0.0186606	0.220445
	1028.79	0.0167376	-0.0207731	0.0204904	0.223156
	1030.4	0.020619	-0.017641	0.0221905	0.22817
	1031.99	0.0219008	-0.0145514	0.022915	0.228118
	1033.6	0.0220994	-0.0120415	0.0245355	0.229507
	1035.19	0.0187327	-0.0171851	0.0211754	0.230863
	1036.79	0.0174578	-0.0238733	0.0179773	0.228412
	1038.38	0.0192703	-0.0233938	0.0179057	0.226457
	1039.99	0.0163989	-0.0251983	0.0141738	0.222925
	1041.6	0.0215089	-0.0214979	0.0174099	0.224864
	1043.19	0.0211469	-0.0212443	0.0177459	0.224666
	1044.8	0.0208124	-0.0212448	0.017435	0.224196
	1046.39	0.0144886	-0.0221575	0.0135874	0.219732
	1047.99	0.0138817	-0.0195897	0.0157672	0.21545
	1049.59	0.0110983	-0.0179326	0.0174611	0.215939
	1051.19	0.0102318	-0.0185371	0.0208457	0.217119
	1052.8	0.0126521	-0.0188523	0.0232656	0.217044
	1054.39	0.016669	-0.013856	0.0283531	0.222824
	1056	0.0173992	-0.0147595	0.028239	0.227232
	1057.59	0.0212983	-0.0129215	0.0302443	0.230747
	1059.2	0.0185742	-0.0189186	0.0236655	0.233081
	1060.79	0.0167436	-0.0210007	0.018994	0.230317
	1062.39	0.012232	-0.0223106	0.0144157	0.2262
	1064	0.0126035	-0.0234297	0.0124755	0.222635
	1065.59	0.0110912	-0.0255978	0.010599	0.218707
	1067.2	0.0113445	-0.0266464	0.0127247	0.217701
	1068.79	0.0121284	-0.0260687	0.0129964	0.2159
	1070.39	0.017972	-0.0220902	0.0203336	0.217834
	1072	0.0189946	-0.0200328	0.0232275	0.218487
	1073.59	0.022078	-0.0184155	0.025048	0.221393
	1075.2	0.0201701	-0.0197046	0.0235035	0.222112
	1076.79	0.0193742	-0.0146634	0.0238826	0.219285
	1078.4	0.0167954	-0.0157597	0.0239596	0.218883
	1079.99	0.0175896	-0.0189568	0.0209414	0.219665
	1081.6	0.018667	-0.0212809	0.0217458	0.221092
	1083.19	0.0171252	-0.0228531	0.0213941	0.222267
	1084.79	0.0176249	-0.0230701	0.0240567	0.221681
	1086.4	0.0176742	-0.0233521	0.0243355	0.221335
	1087.99	0.0149916	-0.0237611	0.0219094	0.222321
	1089.6	0.0160975	-0.0235638	0.0211153	0.221531
	1091.19	0.0144014	-0.0219063	0.0233219	0.218581
	1092.8	0.0148869	-0.0204377	0.0216596	0.214843
	1094.39	0.0162114	-0.0221647	0.0197207	0.216198
	1096	0.018676	-0.0227568	0.0175427	0.219705
	1097.59	0.0192905	-0.023527	0.0187442	0.223417
	1099.19	0.0190745	-0.0225327	0.0192283	0.222456
	1100.8	0.0174159	-0.0229639	0.0189462	0.224193
	1102.39	0.0129056	-0.0245824	0.0143928	0.224728
	1104	0.0122069	-0.0240841	0.0145563	0.224531
	1105.6	0.0130534	-0.0224148	0.0186019	0.222386
	1107.2	0.0151554	-0.0216304	0.0241224	0.222257
	1108.79	0.0173485	-0.0205789	0.0249195	0.218882
	1110.39	0.0213422	-0.0182918	0.0285785	0.221577
	1112	0.0194798	-0.0188596	0.0281929	0.221886
	1113.59	0.0170585	-0.0210376	0.0258534	0.219502
	1115.2	0.014708	-0.0215186	0.0234913	0.217584
	1116.79	0.0102145	-0.0235779	0.0193061	0.21921
	1118.4	0.00731137	-0.0252248	0.0173643	0.218038
	1119.99	0.00794667	-0.0240766	0.0186935	0.218294
	1121.59	0.0123996	-0.021347	0.0216708	0.218784
	1123.2	0.0169381	-0.0190497	0.0262518	0.220959
	1124.79	0.0209704	-0.0164016	0.0272201	0.219624
	1126.4	0.0247149	-0.0144912	0.0307947	0.221575
	1127.99	0.0211217	-0.0168811	0.0284069	0.21957
	1129.6	0.0212243	-0.0184561	0.0279205	0.217089
	1131.19	0.0194557	-0.0197754	0.0269697	0.220459
	1132.79	0.0158424	-0.0233085	0.0224762	0.221218
	1134.4	0.0149252	-0.0248635	0.0193974	0.220634
	1135.99	0.0153924	-0.022409	0.0208562	0.221743
	1137.6	0.0220328	-0.0177796	0.0227512	0.224357
	1139.19	0.0233401	-0.0180406	0.0226427	0.223781
	1140.8	0.022279	-0.0191839	0.0196835	0.220381
	1142.39	0.0177053	-0.019911	0.0171362	0.218225
	1144	0.012064	-0.021878	0.015145	0.216585
	1145.6	0.0120707	-0.0235326	0.015547	0.21543
	1147.19	0.011833	-0.0246028	0.0150155	0.219599
	1148.8	0.0124039	-0.0248155	0.0156224	0.221538
	1150.39	0.0132293	-0.0231305	0.0158053	0.221701
	1152	0.0151707	-0.0208601	0.0184469	0.222552
	1153.59	0.0202139	-0.0168675	0.0194209	0.224177
	1155.2	0.0202324	-0.0165137	0.0186593	0.222609
	1156.79	0.0193081	-0.0155559	0.0167575	0.222419
	1158.39	0.0172681	-0.0154022	0.0140242	0.224199
	1160	0.0160074	-0.018261	0.0137274	0.223623
	1161.59	0.018895	-0.0199593	0.017105	0.222192
	1163.2	0.0194056	-0.0213723	0.0197447	0.223097
	1164.79	0.0214245	-0.0212532	0.0242002	0.222241
	1166.4	0.0199492	-0.023312	0.0245755	0.218322
	1168	0.0170437	-0.0251496	0.0251261	0.214931
	1169.6	0.013377	-0.0251518	0.0225775	0.214323
	1171.19	0.0080598	-0.0269057	0.0191684	0.213073
	1172.79	0.00548357	-0.0265432	0.0150679	0.21455
	1174.4	0.00508879	-0.0257077	0.0126009	0.216899
	1175.99	0.00655512	-0.02597	0.015039	0.216112
	1177.6	0.010241	-0.0247503	0.0168394	0.214781
	1179.19	0.0135526	-0.0243646	0.0169548	0.215123
	1180.79	0.0164419	-0.0227083	0.0184578	0.213762
	1182.39	0.0150234	-0.0267421	0.0182075	0.21255
	1183.99	0.0149449	-0.0298252	0.0172923	0.214193
	1185.6	0.0141019	-0.0318776	0.016027	0.218005
	1187.19	0.0134052	-0.0311354	0.0180844	0.220742
	1188.8	0.0151161	-0.0283181	0.0198507	0.225091
	1190.39	0.0185079	-0.0245933	0.0228493	0.227355
	1192	0.0208729	-0.0219152	0.0267205	0.227534
	1193.59	0.0220065	-0.0202405	0.0257308	0.225467
	1195.19	0.021847	-0.0187636	0.0256564	0.222909
	1196.8	0.0177404	-0.0196099	0.0232123	0.219106
	1198.39	0.0137207	-0.0244616	0.0201469	0.216169

## Sheet: Fig.2b
	Figure 2B
	Time/sec	1 μM	2 μM	10 μM	40 μM	50 μM
	0	-0.00278147	0.0131313	-0.0079866	-0.00278147	0.0131313
	1.59	-0.00304029	0.0117483	-0.00976083	-0.00304029	0.0117483
	3.19	-0.00644305	0.00552428	-0.0145135	-0.00644305	0.00552428
	4.79	-0.0095147	0.000835889	-0.0184799	-0.0095147	0.000835889
	6.39	-0.010697	-0.00299051	-0.0232487	-0.010697	-0.00299051
	7.98	-0.0123386	-0.00701465	-0.0254211	-0.0123386	-0.00701465
	9.59	-0.0132607	-0.00857903	-0.0246681	-0.0132607	-0.00857903
	11.2	-0.0127926	-0.0113847	-0.0246268	-0.0127926	-0.0113847
	12.79	-0.0102275	-0.00709271	-0.0221386	-0.0214787	-0.00709271
	14.39	-0.0091008	-0.00594553	-0.0221405	-0.0219122	-0.0174694
	15.99	-0.00885747	-0.00441292	-0.0223601	-0.0118181	-0.0165722
	17.59	-0.0101972	-0.00406032	-0.0226233	0.00397695	-0.0065787
	19.18	-0.0108825	-0.00473422	-0.0218718	0.0264292	0.0111308
	20.79	-0.00850613	-0.00409382	-0.0176349	0.0549455	0.0346072
	22.4	-0.0115609	-0.00623747	-0.0180758	0.0817128	0.0572615
	23.99	-0.0126184	-0.00586814	-0.0177604	0.108382	0.0838811
	25.6	-0.0142231	-0.00567428	-0.0182795	0.132637	0.109342
	27.19	-0.0162027	-0.00404945	-0.0196723	0.152531	0.128462
	28.79	-0.0157994	-0.00266804	-0.0217642	0.163061	0.143167
	30.38	-0.0139207	-0.00399094	-0.0236961	0.16268	0.151029
	31.99	-0.0136938	-0.0043962	-0.02597	0.148275	0.149057
	33.6	-0.0122679	-0.00494154	-0.0271993	0.146261	0.136171
	35.19	-0.0128567	-0.0045941	-0.0278927	0.14493	0.135477
	36.8	-0.0139542	-0.00649034	-0.0298913	0.141286	0.133479
	38.39	-0.0138478	-0.00663476	-0.0292012	0.139463	0.134169
	39.99	-0.0118117	-0.00560792	-0.0270072	0.139021	0.136363
	41.59	-0.0127923	-0.00506423	-0.0263982	0.138446	0.136972
	43.19	-0.0131787	-0.0066184	-0.0252106	0.136262	0.138159
	44.8	-0.0142165	-0.00780787	-0.0244228	0.135073	0.138947
	46.39	-0.0132496	-0.00748103	-0.0290197	0.136169	0.13435
	48	-0.00779922	-0.00573464	-0.0242751	0.137915	0.139095
	49.59	-0.00701956	-0.00487352	-0.0161071	0.138776	0.147263
	51.19	-0.0055034	-0.00392073	-0.00624438	0.139729	0.157126
	52.8	-0.00569698	-0.00295457	0.00298643	0.140696	0.166356
	54.39	-0.0079199	-0.00400527	0.00913309	0.139645	0.172503
	55.99	-0.00883571	-0.00563444	0.0150819	0.138016	0.178452
	57.58	-0.00906221	-0.00546439	0.0251273	0.138186	0.188497
	59.19	-0.00989412	-0.00440869	0.0332936	0.139241	0.196664
	60.8	-0.0106892	-0.00154327	0.0392687	0.140184	0.202639
	62.39	-0.0107327	-0.000714785	0.0427833	0.141012	0.206153
	64	-0.0108258	0.000414886	0.0431252	0.143715	0.206495
	65.59	-0.0115107	0.0028178	0.0405368	0.148915	0.203907
	67.19	-0.00955337	0.00488112	0.0435372	0.15465	0.206907
	68.78	-0.0104911	0.00578546	0.0454063	0.15975	0.208776
	70.39	-0.00825962	0.00520669	0.0472614	0.163542	0.210631
	72	-0.00760881	0.00407735	0.0450756	0.166608	0.208446
	73.59	-0.00562778	0.00380616	0.0453103	0.170009	0.20868
	75.2	-0.00138248	0.00384642	0.0491277	0.172846	0.212498
	76.79	0.000990311	0.00733691	0.054035	0.17791	0.217405
	78.39	0.00161295	0.00960551	0.0536061	0.180179	0.216976
	79.98	0.00464287	0.0142916	0.0544382	0.182942	0.217808
	81.59	0.00758484	0.01537	0.053285	0.18402	0.216655
	83.18	0.00481673	0.0143807	0.0520993	0.183031	0.215469
	84.79	0.00309406	0.0170275	0.0527432	0.185677	0.216113
	86.4	0.00114681	0.0157528	0.051915	0.184403	0.215285
	87.99	0.00111271	0.0156703	0.0533163	0.18432	0.216686
	89.59	0.000173172	0.0139591	0.0530125	0.182609	0.216383
	91.19	-3.17097e-05	0.0124939	0.0540737	0.181144	0.217444
	92.79	0.000117128	0.0103425	0.0555928	0.178992	0.218963
	94.38	0.00217236	0.00859732	0.0587773	0.177247	0.222147
	95.99	0.00288629	0.00601741	0.0580117	0.174667	0.221382
	97.6	0.00466263	0.004468	0.0561647	0.173118	0.219535
	99.19	0.00855567	0.00597128	0.057606	0.174621	0.220976
	100.79	0.0120454	0.00941638	0.0594359	0.178066	0.222806
	102.39	0.0111455	0.0119359	0.0625105	0.180586	0.225881
	103.99	0.0126575	0.0196107	0.0648692	0.188261	0.228239
	105.58	0.0121317	0.0211667	0.0641878	0.189817	0.227558
	107.19	0.013051	0.022427	0.0641746	0.191077	0.227545
	108.8	0.0128714	0.0232691	0.0613279	0.191919	0.224698
	110.39	0.01104	0.0223138	0.0596878	0.190964	0.223058
	112	0.00985347	0.0200661	0.0583118	0.188716	0.221682
	113.59	0.00928876	0.0195515	0.0595446	0.188201	0.222914
	115.19	0.00895147	0.0182764	0.06024	0.186926	0.22361
	116.78	0.00615219	0.0182501	0.0592293	0.1869	0.222599
	118.39	0.00492535	0.0171931	0.0589138	0.185843	0.222284
	120	0.00346648	0.0179893	0.0588932	0.186639	0.222263
	121.59	0.00085658	0.0150819	0.0582894	0.183732	0.221659
	123.2	0.00188635	0.0155885	0.0562362	0.184239	0.219606
	124.79	0.0023984	0.01375	0.0555216	0.1824	0.218892
	126.39	0.00640843	0.016724	0.0585739	0.185374	0.221944
	127.98	0.010003	0.0200291	0.0606631	0.188679	0.224033
	129.59	0.0113088	0.024151	0.0625553	0.192801	0.225925
	131.18	0.0136189	0.0263241	0.0650106	0.194974	0.228381
	132.79	0.0142688	0.0283708	0.068093	0.197021	0.231463
	134.4	0.0139095	0.0262427	0.0680814	0.194893	0.231452
	135.99	0.0124371	0.0236485	0.0661671	0.192299	0.229537
	137.59	0.0117475	0.0218838	0.0668756	0.190534	0.230246
	139.19	0.0110958	0.0209329	0.0673803	0.189583	0.23075
	140.79	0.0100184	0.0206352	0.0671408	0.189285	0.230511
	142.4	0.011627	0.021767	0.0670296	0.190417	0.2304
	143.99	0.00882386	0.0196862	0.065976	0.188336	0.229346
	145.6	0.0107509	0.0218095	0.0663687	0.19046	0.229739
	147.19	0.00914848	0.0224722	0.0638655	0.191122	0.227236
	148.79	0.00734378	0.0236685	0.0595148	0.192319	0.222885
	150.39	0.0079217	0.0236141	0.0583087	0.192264	0.221679
	151.99	0.00883848	0.0247342	0.0588947	0.193384	0.222265
	153.58	0.0112058	0.0254384	0.0597528	0.194088	0.223123
	155.19	0.0141549	0.0284105	0.0628781	0.197061	0.226248
	156.8	0.0163163	0.0315631	0.0672635	0.200213	0.230633
	158.39	0.0179057	0.0326918	0.0698573	0.201342	0.233227
	159.99	0.0178087	0.0319981	0.0699374	0.200648	0.233307
	161.59	0.0174982	0.0279944	0.0676432	0.196644	0.231013
	163.19	0.014551	0.0219987	0.0654229	0.190649	0.228793
	164.78	0.0121169	0.0188526	0.062819	0.187503	0.226189
	166.39	0.01004	0.0174531	0.0635025	0.186103	0.226873
	168	0.00916517	0.0171813	0.0643868	0.185831	0.227757
	169.59	0.00906255	0.0173861	0.0671493	0.186036	0.230519
	171.2	0.00816048	0.0177459	0.0679624	0.186396	0.231332
	172.79	0.00861114	0.0172257	0.0672868	0.185876	0.230657
	174.39	0.00896812	0.0170639	0.0653582	0.185714	0.228728
	175.98	0.00994579	0.0159586	0.0632165	0.184609	0.226586
	177.59	0.0115541	0.0146101	0.0634303	0.18326	0.2268
	179.18	0.0136739	0.0145215	0.0608246	0.183171	0.224195
	180.79	0.0137366	0.0146899	0.058244	0.18334	0.221614
	182.4	0.0128422	0.0164143	0.059029	0.185064	0.222399
	183.99	0.0134104	0.020274	0.0614592	0.188924	0.224829
	185.59	0.0138394	0.0217067	0.064316	0.190357	0.227686
	187.19	0.013478	0.023188	0.0668866	0.191838	0.230257
	188.79	0.013878	0.0235555	0.0680725	0.192206	0.231442
	190.4	0.0110464	0.021579	0.0673538	0.190229	0.230724
	191.99	0.0100432	0.0224967	0.0679373	0.191147	0.231307
	193.6	0.0115353	0.0266758	0.0726197	0.195326	0.23599
	195.19	0.0133367	0.0277245	0.0754569	0.196375	0.238827
	196.79	0.0175422	0.0305642	0.080667	0.199214	0.244037
	198.39	0.0170132	0.0309464	0.0788911	0.199596	0.242261
	199.99	0.0157427	0.0288776	0.0774049	0.197528	0.240775
	201.6	0.0144835	0.0261785	0.0749075	0.194828	0.238278
	203.19	0.0154368	0.027087	0.0745435	0.195737	0.237913
	204.78	0.0140653	0.0245082	0.0699099	0.193158	0.23328
	206.39	0.0144275	0.0229634	0.0686792	0.191613	0.232049
	207.99	0.0130305	0.020643	0.0673891	0.189293	0.230759
	209.59	0.0115175	0.0192516	0.0654166	0.187902	0.228787
	211.19	0.0103354	0.0190704	0.064233	0.18772	0.227603
	212.78	0.010821	0.019261	0.0663584	0.187911	0.229728
	214.39	0.0125796	0.016946	0.0654269	0.185596	0.228797
	216	0.0143031	0.0169418	0.066477	0.185592	0.229847
	217.59	0.0142589	0.0165113	0.0645247	0.185161	0.227895
	219.2	0.0145591	0.0174955	0.0662939	0.186145	0.229664
	220.79	0.0144482	0.020625	0.0671563	0.189275	0.230526
	222.39	0.0137748	0.0243913	0.0693025	0.193041	0.232673
	223.98	0.0120593	0.0246242	0.0697945	0.193274	0.233165
	225.59	0.01051	0.0244531	0.069142	0.193103	0.232512
	227.2	0.00675531	0.0230503	0.0679054	0.1917	0.231275
	228.79	0.00751337	0.0238849	0.0667901	0.192535	0.23016
	230.4	0.00697331	0.0211065	0.0658696	0.189756	0.22924
	231.99	0.00633535	0.019361	0.0655693	0.188011	0.228939
	233.59	0.00734606	0.0197252	0.0666521	0.188375	0.230022
	235.19	0.00810295	0.0201518	0.0673238	0.188802	0.230694
	236.79	0.00966787	0.0234915	0.0663564	0.192141	0.229726
	238.38	0.0105322	0.0246154	0.06624	0.193265	0.22961
	239.99	0.0106431	0.0218744	0.064187	0.190525	0.227557
	241.6	0.0109973	0.018839	0.0650226	0.187489	0.228393
	243.19	0.0130443	0.0185341	0.0663077	0.187184	0.229678
	244.79	0.0166232	0.0212257	0.0681828	0.189876	0.231553
	246.39	0.0178569	0.0217752	0.0707945	0.190425	0.234165
	247.99	0.0196719	0.0250957	0.0750934	0.193746	0.238463
	249.58	0.018951	0.0237293	0.0763478	0.192379	0.239718
	251.19	0.0168754	0.0227946	0.0744239	0.191445	0.237794
	252.78	0.0139218	0.0230938	0.0745963	0.191744	0.237966
	254.39	0.0123547	0.021871	0.0726698	0.190521	0.23604
	255.99	0.0109605	0.0226687	0.0710257	0.191319	0.234396
	257.59	0.00949626	0.0201744	0.0697108	0.188824	0.233081
	259.19	0.00980755	0.0206969	0.0704968	0.189347	0.233867
	260.78	0.0117237	0.0231442	0.0741042	0.191794	0.237474
	262.39	0.0159987	0.0267066	0.0755498	0.195357	0.23892
	264	0.0174584	0.029241	0.0771968	0.197891	0.240567
	265.59	0.0192765	0.0292782	0.076798	0.197928	0.240168
	267.2	0.0201191	0.028087	0.0759307	0.196737	0.239301
	268.79	0.0210629	0.0259845	0.0743407	0.194634	0.237711
	270.39	0.0195547	0.0240091	0.0721982	0.192659	0.235568
	271.98	0.0197893	0.0252521	0.0739876	0.193902	0.237358
	273.59	0.021953	0.0291042	0.0758913	0.197754	0.239261
	275.2	0.0211205	0.0295161	0.0773921	0.198166	0.240762
	276.79	0.0204247	0.0297253	0.0772667	0.198375	0.240637
	278.4	0.020808	0.0307094	0.0768029	0.199359	0.240173
	279.99	0.0185259	0.0302532	0.0759548	0.198903	0.239325
	281.59	0.0192554	0.0297774	0.0746694	0.198427	0.238039
	283.19	0.0194243	0.0312233	0.0744558	0.199873	0.237826
	284.79	0.0205585	0.0312223	0.0753829	0.199872	0.238753
	286.38	0.0206595	0.0316005	0.0762732	0.20025	0.239643
	287.99	0.0197934	0.0311698	0.0757453	0.19982	0.239115
	289.6	0.0158707	0.0289466	0.0754725	0.197597	0.238843
	291.19	0.0158574	0.0292261	0.0750668	0.197876	0.238437
	292.79	0.0146709	0.0278947	0.072475	0.196545	0.235845
	294.39	0.0131752	0.025303	0.0708817	0.193953	0.234252
	295.99	0.0126503	0.0238709	0.0687457	0.192521	0.232116
	297.58	0.0115698	0.0227278	0.0690873	0.191378	0.232457
	299.19	0.010017	0.0236745	0.0692408	0.192325	0.232611
	300.8	0.0107884	0.0248036	0.0718435	0.193454	0.235213
	302.39	0.01297	0.0278088	0.0754443	0.196459	0.238814
	303.99	0.012304	0.0262693	0.0767492	0.194919	0.240119
	305.59	0.0106176	0.0253131	0.0753546	0.193963	0.238725
	307.19	0.0112583	0.0240443	0.0735562	0.192694	0.236926
	308.78	0.0104543	0.0226369	0.074264	0.191287	0.237634
	310.39	0.0119205	0.0237489	0.076349	0.192399	0.239719
	312	0.0128351	0.024188	0.0757155	0.192838	0.239086
	313.59	0.014514	0.0260284	0.0757767	0.194678	0.239147
	315.2	0.0125327	0.0251295	0.0734677	0.193779	0.236838
	316.79	0.00953957	0.023327	0.0717472	0.191977	0.235117
	318.39	0.00845769	0.0226154	0.069144	0.191265	0.232514
	319.98	0.0104837	0.0235828	0.0690486	0.192233	0.232419
	321.59	0.0152015	0.0245451	0.0698647	0.193195	0.233235
	323.2	0.0156146	0.022849	0.066002	0.191499	0.229372
	324.79	0.0164464	0.0250676	0.0659722	0.193718	0.229342
	326.4	0.0218567	0.0288709	0.0690707	0.197521	0.232441
	327.99	0.0220824	0.028931	0.0732821	0.197581	0.236652
	329.59	0.0206282	0.0296508	0.0754505	0.198301	0.23882
	331.18	0.0204847	0.0281231	0.0750609	0.196773	0.238431
	332.79	0.0217651	0.0265226	0.0750293	0.195173	0.238399
	334.4	0.0189658	0.0247048	0.0747785	0.193355	0.238149
	335.99	0.0170188	0.0227175	0.0750781	0.191368	0.238448
	337.6	0.0176971	0.0231203	0.075833	0.19177	0.239203
	339.19	0.0198924	0.0251177	0.0776209	0.193768	0.240991
	340.79	0.0206472	0.0249957	0.0792122	0.193646	0.242582
	342.39	0.0187361	0.0251037	0.0776074	0.193754	0.240977
	343.99	0.0186847	0.0254734	0.0776536	0.194123	0.241024
	345.58	0.0185184	0.0238367	0.0769756	0.192487	0.240346
	347.19	0.0143033	0.0222369	0.0744963	0.190887	0.237866
	348.8	0.011815	0.0209817	0.0712052	0.189632	0.234575
	350.39	0.0139915	0.0247269	0.0712679	0.193377	0.234638
	351.99	0.0162119	0.030127	0.0738258	0.198777	0.237196
	353.59	0.0168428	0.0347483	0.0754363	0.203398	0.238806
	355.19	0.0165676	0.0361575	0.0749545	0.204808	0.238325
	356.78	0.0145671	0.0360793	0.0740269	0.204729	0.237397
	358.39	0.0135006	0.0351085	0.0748154	0.203759	0.238185
	360	0.0124744	0.0324859	0.0733597	0.201136	0.23673
	361.59	0.0135086	0.0329969	0.0737895	0.201647	0.237159
	363.2	0.0145824	0.0313619	0.0757015	0.200012	0.239071
	364.79	0.0147109	0.0297836	0.0771731	0.198434	0.240543
	366.39	0.0145176	0.0299462	0.0773012	0.198596	0.240671
	367.98	0.015518	0.0291522	0.0785285	0.197802	0.241898
	369.59	0.0158431	0.0290471	0.0774511	0.197697	0.240821
	371.2	0.0166779	0.0285784	0.077144	0.197228	0.240514
	372.79	0.0165635	0.027772	0.0762991	0.196422	0.239669
	374.4	0.0154589	0.0257798	0.0743833	0.19443	0.237753
	375.99	0.0156011	0.0239841	0.0738899	0.192634	0.23726
	377.59	0.0154529	0.0227056	0.0744002	0.191356	0.23777
	379.19	0.0139302	0.0231398	0.0719243	0.19179	0.235294
	380.79	0.0117964	0.0248007	0.0716545	0.193451	0.235024
	382.4	0.00897989	0.0226167	0.0706886	0.191267	0.234059
	383.99	0.00759778	0.0223905	0.0702693	0.191041	0.233639
	385.6	0.00558426	0.0187546	0.0675696	0.187405	0.23094
	387.19	0.00547486	0.017907	0.0674208	0.186557	0.230791
	388.79	0.00646992	0.0175381	0.0657538	0.186188	0.229124
	390.39	0.00883228	0.0205495	0.0662974	0.189199	0.229667
	391.99	0.011009	0.0246418	0.0703465	0.193292	0.233716
	393.6	0.0142501	0.0254026	0.0713443	0.194053	0.234714
	395.19	0.0161761	0.0252981	0.0732332	0.193948	0.236603
	396.8	0.0169423	0.0236219	0.0719436	0.192272	0.235314
	398.39	0.0161813	0.0227773	0.0697049	0.191427	0.233075
	399.99	0.0167186	0.023841	0.0692322	0.192491	0.232602
	401.59	0.0186096	0.0220363	0.0691659	0.190686	0.232536
	403.19	0.020029	0.0239484	0.0715496	0.192598	0.23492
	404.78	0.0198835	0.0228787	0.0718432	0.191529	0.235213
	406.39	0.0203433	0.0286734	0.0759508	0.197323	0.239321
	408	0.02039	0.0317003	0.076227	0.20035	0.239597
	409.59	0.0197124	0.0334603	0.0784385	0.20211	0.241809
	411.2	0.0181622	0.0334153	0.0794258	0.202065	0.242796
	412.79	0.0154148	0.0291296	0.076732	0.19778	0.240102
	414.39	0.0156405	0.030539	0.0786302	0.199189	0.242
	415.98	0.0151798	0.0287679	0.0767452	0.197418	0.240115
	417.59	0.0139383	0.0288428	0.0775485	0.197493	0.240919
	419.2	0.013304	0.0279417	0.0766582	0.196592	0.240028
	420.79	0.0135501	0.0230387	0.075	0.191689	0.23837
	422.4	0.0125107	0.0208949	0.0714913	0.189545	0.234861
	423.99	0.0127173	0.0189325	0.0685134	0.187583	0.231883
	425.59	0.0140276	0.0205406	0.0680958	0.189191	0.231466
	427.18	0.0139945	0.0196636	0.0675976	0.188314	0.230968
	428.79	0.0172938	0.0224289	0.0725927	0.191079	0.235963
	430.4	0.0181011	0.0241272	0.0733607	0.192777	0.236731
	431.99	0.0199831	0.026903	0.0756327	0.195553	0.239003
	433.6	0.0224112	0.0320538	0.0792763	0.200704	0.242646
	435.19	0.0195037	0.0328908	0.0810969	0.201541	0.244467
	436.79	0.0174552	0.0294377	0.0809856	0.198088	0.244356
	438.39	0.0148478	0.0236805	0.0779461	0.19233	0.241316
	439.99	0.0145409	0.0211702	0.077388	0.18982	0.240758
	441.58	0.0136406	0.0186605	0.073296	0.187311	0.236666
	443.19	0.0150006	0.0189689	0.0747198	0.187619	0.23809
	444.8	0.0163891	0.019805	0.0778781	0.188455	0.241248
	446.39	0.0143044	0.0188487	0.0778826	0.187499	0.241253
	447.99	0.0176117	0.0216737	0.0798777	0.190324	0.243248
	449.59	0.0168738	0.0228085	0.0803092	0.191459	0.243679
	451.19	0.0170587	0.0223399	0.0791386	0.19099	0.242509
	452.78	0.0163348	0.0215048	0.077127	0.190155	0.240497
	454.39	0.0165762	0.02421	0.0789347	0.19286	0.242305
	455.98	0.016699	0.0223973	0.0775182	0.191047	0.240888
	457.59	0.0186604	0.0259307	0.0773561	0.194581	0.240726
	459.2	0.0188225	0.0293013	0.075162	0.197951	0.238532
	460.79	0.0177389	0.0303643	0.072675	0.199014	0.236045
	462.39	0.0178018	0.0316655	0.0739532	0.200316	0.237323
	463.98	0.0157548	0.0309489	0.0733702	0.199599	0.23674
	465.59	0.0154996	0.0313341	0.0714108	0.199984	0.234781
	467.2	0.016668	0.0324868	0.0726151	0.201137	0.235985
	468.79	0.0181592	0.0340731	0.0747234	0.202723	0.238093
	470.4	0.0179717	0.0341671	0.074831	0.202817	0.238201
	471.99	0.0200069	0.0349487	0.0770367	0.203599	0.240407
	473.59	0.0206868	0.0362707	0.0795895	0.204921	0.242959
	475.18	0.0205216	0.0346493	0.0791734	0.203299	0.242543
	476.79	0.0221639	0.0334531	0.0777965	0.202103	0.241167
	478.4	0.0201312	0.0297075	0.0722183	0.198358	0.235588
	479.99	0.0178269	0.0291348	0.0734372	0.197785	0.236807
	481.6	0.0162773	0.0276275	0.0722371	0.196277	0.235607
	483.19	0.0148469	0.0281178	0.0715901	0.196768	0.23496
	484.79	0.0159072	0.0287534	0.0730444	0.197403	0.236414
	486.39	0.0152731	0.0282943	0.0739723	0.196944	0.237342
	487.99	0.0157203	0.0284211	0.0749102	0.197071	0.23828
	489.58	0.0144995	0.0280539	0.0751684	0.196704	0.238538
	491.19	0.0150097	0.0244995	0.0753323	0.19315	0.238702
	492.8	0.0144918	0.0214861	0.0731887	0.190136	0.236559
	494.39	0.0158207	0.0215032	0.0721521	0.190153	0.235522
	495.99	0.0180808	0.0236313	0.0740283	0.192281	0.237398
	497.59	0.0188468	0.0259425	0.075669	0.194593	0.239039
	499.19	0.0173276	0.0290062	0.0752721	0.197656	0.238642
	500.78	0.0159195	0.0307872	0.0734456	0.199437	0.236816
	502.39	0.0156507	0.0318097	0.0722767	0.20046	0.235647
	504	0.0151525	0.0304593	0.0728922	0.199109	0.236262
	505.59	0.0145036	0.0289594	0.0728799	0.197609	0.23625
	507.2	0.0133601	0.0276697	0.0733309	0.19632	0.236701
	508.79	0.0137824	0.0272882	0.0733187	0.195938	0.236689
	510.39	0.0118099	0.026381	0.0752765	0.195031	0.238647
	511.98	0.0124999	0.0269188	0.075963	0.195569	0.239333
	513.59	0.0131222	0.0281543	0.0761887	0.196804	0.239559
	515.2	0.0137719	0.029294	0.0787708	0.197944	0.242141
	516.79	0.0161161	0.0310101	0.0801317	0.19966	0.243502
	518.4	0.0161066	0.0303948	0.0777425	0.199045	0.241113
	519.99	0.0185346	0.0317262	0.0781722	0.200376	0.241542
	521.59	0.0210584	0.0315009	0.077866	0.200151	0.241236
	523.18	0.0194241	0.0298531	0.0769413	0.198503	0.240311
	524.79	0.0198843	0.0294755	0.078248	0.198126	0.241618
	526.4	0.0185502	0.0294837	0.0790242	0.198134	0.242394
	527.99	0.0183335	0.0285997	0.0807493	0.19725	0.244119
	529.6	0.0162332	0.027807	0.0800951	0.196457	0.243465
	531.19	0.015485	0.0258959	0.0787946	0.194546	0.242165
	532.79	0.0166991	0.0259476	0.0777205	0.194598	0.241091
	534.39	0.0195856	0.0288924	0.0796202	0.197543	0.24299
	535.99	0.0241253	0.0342447	0.0824691	0.202895	0.245839
	537.58	0.0252594	0.0350956	0.0831518	0.203746	0.246522
	539.19	0.0283613	0.0380438	0.0838791	0.206694	0.247249
	540.8	0.0257466	0.0393912	0.0831356	0.208041	0.246506
	542.39	0.0214202	0.0373043	0.0806302	0.205954	0.244
	543.99	0.0197539	0.0327259	0.0796603	0.201376	0.24303
	545.59	0.018234	0.0273011	0.077274	0.195951	0.240644
	547.19	0.0179636	0.024069	0.076602	0.192719	0.239972
	548.8	0.0180643	0.0228629	0.0751083	0.191513	0.238478
	550.39	0.0178715	0.0226873	0.0764675	0.191337	0.239838
	552	0.0210876	0.0247547	0.0784831	0.193405	0.241853
	553.59	0.0203612	0.0252008	0.0783724	0.193851	0.241742
	555.2	0.0201819	0.0253347	0.0802326	0.193985	0.243603
	556.79	0.0185597	0.025677	0.0812031	0.194327	0.244573
	558.39	0.0205017	0.0287867	0.0837228	0.197437	0.247093
	559.98	0.0167979	0.0315368	0.0839661	0.200187	0.247336
	561.59	0.0172517	0.0323733	0.0854075	0.201023	0.248778
	563.18	0.0169596	0.0334182	0.0872886	0.202068	0.250659
	564.79	0.0169818	0.0352693	0.0855719	0.203919	0.248942
	566.4	0.0183378	0.0378831	0.0854133	0.206533	0.248783
	567.99	0.0182819	0.039027	0.0844322	0.207677	0.247802
	569.59	0.0178167	0.0357016	0.0799413	0.204352	0.243311
	571.19	0.0177861	0.0312042	0.076606	0.199854	0.239976
	572.79	0.01689	0.0276947	0.074178	0.196345	0.237548
	574.38	0.0166755	0.0265295	0.0742737	0.19518	0.237644
	575.99	0.0159122	0.026751	0.074558	0.195401	0.237928
	577.6	0.0169476	0.0269733	0.0770815	0.195623	0.240452
	579.19	0.0156958	0.0277233	0.0784441	0.196373	0.241814
	580.79	0.0156964	0.0259849	0.0797493	0.194635	0.243119
	582.39	0.0144739	0.0254536	0.0797902	0.194104	0.24316
	583.99	0.0143331	0.0243679	0.0779915	0.193018	0.241362
	585.6	0.0150079	0.0239183	0.0766977	0.192568	0.240068
	587.19	0.0165216	0.0276175	0.0781631	0.196268	0.241533
	588.8	0.0180919	0.0265448	0.0761367	0.195195	0.239507
	590.39	0.0210238	0.0290463	0.0767708	0.197696	0.240141
	591.99	0.0231608	0.0335712	0.0783713	0.202221	0.241741
	593.59	0.0225528	0.0347537	0.0779045	0.203404	0.241274
	595.19	0.0216893	0.0332841	0.0760358	0.201934	0.239406
	596.78	0.0211577	0.0306118	0.0749356	0.199262	0.238306
	598.39	0.0203138	0.0281858	0.0743539	0.196836	0.237724
	600	0.0191898	0.0246593	0.0756155	0.193309	0.238985
	601.59	0.0193582	0.0252086	0.077172	0.193859	0.240542
	603.2	0.0190763	0.0259459	0.079928	0.194596	0.243298
	604.79	0.0174888	0.0267824	0.0815396	0.195432	0.24491
	606.39	0.0205567	0.0284336	0.0841159	0.197084	0.247486
	607.98	0.0188002	0.027674	0.0827767	0.196324	0.246147
	609.59	0.0184172	0.0286501	0.0798705	0.1973	0.24324
	611.18	0.0191537	0.0281489	0.0795749	0.196799	0.242945
	612.79	0.0189149	0.0268731	0.0774757	0.195523	0.240846
	614.4	0.0197567	0.0281115	0.0761727	0.196762	0.239543
	615.99	0.0188632	0.0273709	0.074975	0.196021	0.238345
	617.59	0.0190145	0.0292154	0.0766839	0.197865	0.240054
	619.19	0.0178203	0.0314097	0.0797554	0.20006	0.243125
	620.79	0.015944	0.0315732	0.0773371	0.200223	0.240707
	622.4	0.0134225	0.0312653	0.0768432	0.199915	0.240213
	623.99	0.0134225	0.0311376	0.0774067	0.199788	0.240777
	625.6	0.0158371	0.0314456	0.077715	0.200096	0.241085
	627.19	0.0162053	0.0335891	0.0795273	0.202239	0.242897
	628.79	0.016705	0.0352077	0.0795409	0.203858	0.242911
	630.39	0.0203236	0.0353907	0.081766	0.204041	0.245136
	631.99	0.0201413	0.0344537	0.0799225	0.203104	0.243292
	633.58	0.0187602	0.0328569	0.0792125	0.201507	0.242583
	635.19	0.0177813	0.0269275	0.0763796	0.195578	0.23975
	636.8	0.0187331	0.0247863	0.0751476	0.193436	0.238518
	638.39	0.0147649	0.0226089	0.0725312	0.191259	0.235901
	639.99	0.0129415	0.0222548	0.0694002	0.190905	0.23277
	641.59	0.0105649	0.0239496	0.0690852	0.1926	0.232455
	643.19	0.0143872	0.0283333	0.0723614	0.196983	0.232873
	644.78	0.0179633	0.0303452	0.0769691	0.198995	0.236741
	646.39	0.0221051	0.0355982	0.0824323	0.204248	0.24445
	648	0.0245268	0.0315478	0.0859528	0.200198	0.253578
	649.59	0.0283355	0.025676	0.0872718	0.194326	0.262008
	651.19	0.0272071	0.01749	0.0871579	0.18614	0.268671
	652.78	0.025916	0.00904193	0.0872453	0.177692	0.275154
	654.39	0.0267159	0.00260096	0.0876173	0.171251	0.281326
	655.99	0.0266905	0.0026492	0.0879048	0.171299	0.287435
	657.58	0.0242134	0.00559085	0.088183	0.174241	0.291774
	659.19	0.024001	0.0118464	0.090023	0.180496	0.294628
	660.78	0.0205854	0.0144641	0.0887668	0.183114	0.292267
	662.39	0.0214883	0.0178493	0.0900269	0.186499	0.288292
	663.98	0.0212493	0.0185367	0.089287	0.187187	0.286859
	665.59	0.0211041	0.0208365	0.0879948	0.189487	0.286679
	667.19	0.0208521	0.0150909	0.0852895	0.183741	0.287517
	668.79	0.0212388	0.0152056	0.0841983	0.183856	0.286806
	670.39	0.0182749	0.0137782	0.0825013	0.182428	0.283953
	671.98	0.0160239	0.00800668	0.0779017	0.176657	0.279156
	673.59	0.0128583	0.00620678	0.0755943	0.174857	0.275165
	675.18	0.010799	0.00557614	0.0737456	0.174226	0.272762
	676.79	0.0110002	0.00614568	0.0739888	0.174796	0.270797
	678.38	0.0105597	0.00518123	0.0740668	0.173831	0.268859
	679.99	0.00927468	0.00312204	0.0740759	0.171772	0.266511
	681.59	0.00999962	-0.000648792	0.0738861	0.168001	0.262994
	683.18	0.0117307	-0.00189163	0.0735623	0.166758	0.262774
	684.79	0.0140958	0.00117995	0.0769293	0.16983	0.265592
	686.38	0.0161451	0.00477497	0.0787924	0.173425	0.269162
	687.99	0.0177388	0.00592063	0.0786049	0.174571	0.269141
	689.58	0.0179805	0.00777787	0.0767064	0.176428	0.269288
	691.19	0.0165658	0.00524861	0.0734153	0.173899	0.26737
	692.79	0.0135977	0.0064719	0.0734003	0.175122	0.266549
	694.38	0.0127616	0.00872115	0.0738886	0.177371	0.266477
	695.99	0.01452	0.0106904	0.0759964	0.179341	0.265714
	697.58	0.0119692	0.00869694	0.0760467	0.177347	0.264862
	699.19	0.0145625	0.0101814	0.0780795	0.178831	0.263748
	700.78	0.0144796	0.00805746	0.0786257	0.176707	0.261764
	702.39	0.0153429	0.00814165	0.0787602	0.176792	0.261557
	703.99	0.0157505	0.00891771	0.0809343	0.177568	0.261855
	705.58	0.0144352	0.00693295	0.0787888	0.175583	0.260793
	707.19	0.0136561	0.00337846	0.0749421	0.172029	0.258997
	708.78	0.0125223	0.00414842	0.0732582	0.172798	0.259745
	710.39	0.0126424	0.00408672	0.0722675	0.172737	0.260466
	711.98	0.0131531	0.00723125	0.0737694	0.175881	0.261747
	713.59	0.0141661	0.0112847	0.0753604	0.179935	0.262701
	715.18	0.0148309	0.010417	0.0767802	0.179067	0.262729
	716.78	0.0129406	0.00825689	0.0770792	0.176907	0.262526
	718.39	0.0145395	0.00718133	0.0768189	0.175831	0.261046
	719.98	0.0126544	0.0042838	0.0745888	0.172934	0.259452
	721.59	0.014575	0.00166172	0.0721287	0.170312	0.256786
	723.18	0.0160899	-0.000415095	0.0721389	0.168235	0.254789
	724.79	0.0158814	-0.00287565	0.0708695	0.165774	0.253069
	726.4	0.0171301	-0.000608179	0.0699733	0.168042	0.254023
	727.99	0.0169273	0.000666041	0.0698103	0.169316	0.255171
	729.59	0.0174106	0.00215839	0.0696759	0.170808	0.255745
	731.18	0.0176943	0.00541931	0.0707499	0.174069	0.255743
	732.79	0.0137993	0.00585772	0.0697924	0.174508	0.255677
	734.4	0.0114819	0.00357937	0.0680163	0.172229	0.254761
	735.99	0.00756553	0.00182583	0.0672766	0.170476	0.253293
	737.59	0.00518819	0.000353017	0.0651088	0.169003	0.252707
	739.19	0.00424744	-0.000984452	0.0626359	0.167666	0.251189
	740.79	0.00553091	-0.000927173	0.0631645	0.167723	0.25097
	742.38	0.00562624	-0.00237671	0.0626954	0.166273	0.250079
	743.99	0.00536	-0.00481513	0.0615967	0.163835	0.248406
	745.58	0.00490128	-0.00354831	0.0614446	0.165102	0.248161
	747.19	0.00262895	-0.00580604	0.0606672	0.162844	0.245827
	748.78	0.00223894	-0.00572338	0.0603141	0.162927	0.244197
	750.39	0.00533348	-0.00198714	0.0636084	0.166663	0.244474
	751.99	0.00605161	-0.00157649	0.0651744	0.167074	0.244977
	753.58	0.0097061	-0.00118437	0.0687424	0.167466	0.245928
	755.19	0.0100968	-0.00164489	0.0687201	0.167005	0.2459
	756.78	0.0135317	-8.63169e-05	0.070984	0.168564	0.249092
	758.39	0.0136545	-0.00162083	0.0690304	0.167029	0.246936
	759.98	0.0126601	-0.00137452	0.0693135	0.167275	0.248889
	761.59	0.0123818	-0.00214226	0.068487	0.166508	0.249779
	763.19	0.012448	-0.00189215	0.0681371	0.166758	0.250364
	764.78	0.0117777	-2.29603e-05	0.0689226	0.168627	0.250763
	766.39	0.0126679	0.0022452	0.0682874	0.170895	0.250794
	767.98	0.0125257	0.00365293	0.0685518	0.172303	0.249644
	769.59	0.0114037	0.00475818	0.0683592	0.173408	0.248875
	771.18	0.00874645	0.0026039	0.0670699	0.171254	0.247575
	772.79	0.00919455	0.00267137	0.0694582	0.171321	0.247945
	774.38	0.00854195	0.00254973	0.0689887	0.1712	0.248228
	775.99	0.00770974	0.00197121	0.0699757	0.170621	0.248587
	777.59	0.00408658	0.000574676	0.067191	0.169225	0.245966
	779.18	0.0016765	-0.000242687	0.0657628	0.168407	0.246521
	780.79	0.00400092	0.00188386	0.0674127	0.170534	0.247581
	782.4	0.00519046	0.00334215	0.0680454	0.171992	0.248583
	783.99	0.00563773	0.00285813	0.0679055	0.171508	0.246927
	785.59	0.00798802	0.00211998	0.0685409	0.17077	0.246079
	787.19	0.00670791	0.000196273	0.0675577	0.168846	0.244476
	788.78	0.0061207	-0.000881343	0.0679656	0.167769	0.243435
	790.38	0.00684211	-0.000685009	0.0693049	0.167965	0.24334
	791.99	0.0114159	0.00291251	0.0728571	0.171563	0.245079
	793.58	0.0118323	0.00389142	0.0730754	0.172541	0.244961
	795.19	0.0117919	0.000725121	0.0702269	0.169375	0.242982
	796.8	0.011977	0.0009735	0.0676705	0.169624	0.24312
	798.39	0.0106583	-0.00153856	0.0631852	0.167111	0.242375
	799.99	0.0101003	-0.00185749	0.0614545	0.166793	0.24311
	801.58	0.00837838	-0.00219106	0.0593017	0.166459	0.242767
	803.19	0.00377406	-0.00431358	0.0555175	0.164336	0.239603
	804.78	0.00235935	-0.00504537	0.0560432	0.163605	0.239776
	806.39	-0.00202469	-0.00713866	0.054826	0.161511	0.237857
	807.98	-0.00180847	-0.00661968	0.0575729	0.16203	0.237909
	809.59	-0.00149662	-0.0073821	0.0559402	0.161268	0.238741
	811.18	0.000708216	-0.00506499	0.0561921	0.163585	0.239726
	812.78	0.0014305	-0.00531122	0.05546	0.163339	0.239958
	814.39	0.00440614	-0.00428009	0.0560592	0.16437	0.240508
	815.98	0.00727914	-6.2482e-05	0.0586047	0.168588	0.243958
	817.59	0.0101548	0.00443229	0.0600732	0.173082	0.24437
	819.18	0.0130366	0.00519249	0.0629247	0.173843	0.244953
	820.79	0.0113626	0.00567997	0.0629216	0.17433	0.241026
	822.4	0.00926823	0.00487185	0.0622262	0.173522	0.239228
	823.99	0.00729289	0.0024963	0.0623359	0.171146	0.238333
	825.59	0.0063371	-0.00106542	0.0627903	0.167585	0.237485
	827.18	0.0059306	-0.00436346	0.0621571	0.164287	0.237148
	828.79	0.00578665	-0.00580022	0.0612912	0.16285	0.237862
	830.38	0.00466188	-0.00490619	0.0616317	0.163744	0.239516
	831.99	0.00464388	-0.00485369	0.061568	0.163796	0.24056
	833.58	0.00307214	-0.00438041	0.0613813	0.16427	0.240459
	835.19	0.00209535	-0.00359377	0.061859	0.165056	0.240448
	836.79	0.00264521	-0.00253352	0.0619896	0.166117	0.239433
	838.38	0.00161113	-0.00519929	0.0606874	0.163451	0.237204
	839.99	-0.000204106	-0.00783815	0.0578898	0.160812	0.233652
	841.58	0.00270807	-0.00711887	0.057351	0.161531	0.234479
	843.19	0.0049848	-0.00637361	0.0574179	0.162276	0.23679
	844.78	0.0071156	-0.00544053	0.0594459	0.16321	0.238905
	846.39	0.00737098	-0.00705902	0.057834	0.161591	0.237332
	847.98	0.00815871	-0.00369127	0.0592661	0.164959	0.240204
	849.58	0.00759743	-0.00361665	0.0603261	0.165033	0.241097
	851.19	0.00824055	-0.00444351	0.0611384	0.164207	0.240526
	852.78	0.00578017	-0.00470161	0.0604967	0.163948	0.239007
	854.39	0.00412585	-0.00558194	0.06096	0.163068	0.239051
	855.98	0.00420133	-0.00473641	0.0596124	0.163914	0.238245
	857.59	0.00460183	-0.00374179	0.0582271	0.164908	0.23703
	859.18	0.0052208	-0.00547059	0.0577831	0.163179	0.23578
	860.78	0.00644468	-0.00645053	0.0572915	0.162199	0.236164
	862.39	0.00503372	-0.00766685	0.0563232	0.160983	0.234765
	863.98	0.00395834	-0.00985972	0.0548226	0.15879	0.233268
	865.59	0.00351638	-0.0109688	0.0534859	0.157681	0.231904
	867.18	0.00441219	-0.00796814	0.0549376	0.160682	0.233645
	868.79	0.00691653	-0.00573906	0.0602788	0.162911	0.23482
	870.38	0.00625197	-0.00514921	0.0608274	0.163501	0.232778
	871.99	0.00526918	-0.00339056	0.0604777	0.16526	0.233309
	873.59	0.00394673	-0.00214691	0.0611577	0.166503	0.235487
	875.18	0.00419462	-0.00010618	0.0600928	0.168544	0.235781
	876.79	0.00417792	-0.000511774	0.0591353	0.168138	0.236823
	878.38	0.00410273	-0.00245145	0.0579818	0.166199	0.236604
	879.99	0.0047649	-0.00428124	0.0581969	0.164369	0.236467
	881.59	0.00180965	-0.00407962	0.0567542	0.16457	0.233515
	883.19	0.00175892	-0.00773459	0.0547411	0.160915	0.233123
	884.79	0.00260763	-0.00796523	0.0563137	0.160685	0.233963
	886.38	0.00352913	-0.00911807	0.0571773	0.159532	0.234527
	887.99	0.00267143	-0.0106368	0.0590592	0.158013	0.23383
	889.58	0.00112668	-0.0129238	0.057303	0.155726	0.231081
	891.19	-0.00122573	-0.0137765	0.0578048	0.154873	0.230759
	892.78	-0.00165058	-0.0119268	0.0591095	0.156723	0.231237
	894.39	-0.000823851	-0.0108367	0.0591665	0.157813	0.232554
	895.99	-0.000112913	-0.0109355	0.0584838	0.157715	0.231359
	897.58	0.00103127	-0.0103161	0.0592384	0.158334	0.23029
	899.19	0.00189863	-0.00860667	0.0608611	0.160043	0.230188
	900.78	0.000774051	-0.00408493	0.0615421	0.164565	0.229092
	902.39	0.000690165	-0.0108995	0.061242	0.15775	0.228501
	903.98	0.000568885	-0.0142542	0.0616437	0.154396	0.228784
	905.59	-0.000151814	-0.0158112	0.0616968	0.152839	0.229125
	907.19	-0.000335297	-0.0160246	0.0617301	0.152625	0.228464
	908.78	0.00097461	-0.0172034	0.0611075	0.151447	0.228357
	910.39	-0.00112064	-0.0171847	0.0601385	0.151465	0.227256
	911.98	-0.00191306	-0.0166668	0.0568368	0.151983	0.227199
	913.59	-0.00171516	-0.0171079	0.0543772	0.151542	0.229189
	915.18	-0.00162509	-0.0157942	0.0527738	0.152856	0.229389
	916.79	-6.16817e-05	-0.012568	0.0538199	0.156082	0.230871
	918.38	-0.00209375	-0.00929387	0.0537462	0.159356	0.230955
	919.99	-0.00160625	-0.00503302	0.0559688	0.163617	0.230889
	921.59	0.000998021	-0.00557201	0.0573726	0.163078	0.234174
	923.18	0.00159479	-0.00320854	0.0584347	0.165441	0.23555
	924.79	0.0027147	-0.000311376	0.0595627	0.168339	0.236606
	926.38	0.00400391	0.000833835	0.0599722	0.169484	0.236557
	927.99	0.00584106	0.000509014	0.0604105	0.169159	0.236699
	929.59	0.00351284	-0.00105143	0.0588361	0.167599	0.233333
	931.19	0.00147497	-0.00520313	0.0572809	0.163447	0.230121
	932.79	0.000617656	-0.00727724	0.0549029	0.161373	0.229218
	934.38	-0.000823721	-0.00644702	0.0549808	0.162203	0.228744
	935.99	-0.00181887	-0.00713445	0.0551194	0.161516	0.227425
	937.58	-0.00442612	-0.00928072	0.0540269	0.159369	0.223672
	939.19	-0.00259882	-0.00890097	0.0541966	0.159749	0.22375
	940.78	-0.00284709	-0.00737649	0.0536093	0.161273	0.226173
	942.39	-0.00534664	-0.0083722	0.0514907	0.160278	0.22404
	943.99	-0.00514161	-0.00977591	0.0511576	0.158874	0.224778
	945.58	-0.00345869	-0.00963487	0.0542182	0.159015	0.226394
	947.19	-0.00163831	-0.00573014	0.0574507	0.16292	0.22761
	948.78	-0.00031417	-0.00913671	0.0589746	0.159513	0.227649
	950.39	0.00164957	-0.011048	0.059547	0.157602	0.228966
	951.98	0.00213804	-0.0126133	0.0574572	0.156037	0.229317
	953.59	0.00265896	-0.013927	0.0577837	0.154723	0.22907
	955.19	0.00126116	-0.015455	0.0564313	0.153195	0.229796
	956.78	0.0037871	-0.0136152	0.0566729	0.155035	0.228928
	958.39	0.0024034	-0.0128299	0.0547513	0.15582	0.22861
	959.98	-0.000330811	-0.0112297	0.0543226	0.15742	0.227464
	961.59	0.000240453	-0.00639643	0.0549275	0.162254	0.225894
	963.18	0.00267309	-0.0019062	0.0589042	0.166744	0.228465
	964.79	0.00198255	0.000343701	0.0596649	0.168994	0.226881
	966.4	0.00362711	0.00415028	0.0610189	0.1728	0.227893
	967.99	0.00457561	-0.00148787	0.0606355	0.167162	0.226855
	969.59	0.00267822	-0.0040409	0.0559715	0.164609	0.224355
	971.18	0.00109682	-0.00541903	0.0552419	0.163231	0.223145
	972.79	-0.00174088	-0.00672066	0.0551159	0.161929	0.222062
	974.38	-0.00490611	-0.00698577	0.0555032	0.161664	0.223506
	975.99	-0.00308648	-0.00405884	0.0555027	0.164591	0.223702
	977.58	-0.00288849	-0.00429216	0.0556094	0.164358	0.22543
	979.19	-0.00273154	-0.00499875	0.0561565	0.163651	0.226663
	980.79	-0.00105151	-0.00325972	0.0572504	0.16539	0.228129
	982.38	0.000229606	-0.00399359	0.0584147	0.164656	0.229166
	983.99	-0.00155415	-0.00644127	0.0560333	0.162209	0.226332
	985.58	-0.000110307	-0.00643411	0.0564463	0.162216	0.227261
	987.19	0.00119215	-0.00786904	0.0570426	0.160781	0.225027
	988.78	-0.00121338	-0.00914249	0.054795	0.159507	0.222908
	990.39	-0.00224021	-0.00749894	0.0557212	0.161151	0.223088
	991.99	-0.00151971	-0.00647273	0.0564615	0.162177	0.222783
	993.58	-0.000214896	-0.00421624	0.0586058	0.164434	0.2251
	995.19	0.00039988	-0.003814	0.0578533	0.164836	0.224511
	996.78	0.00338998	-0.00311399	0.0592408	0.165536	0.226918
	998.39	0.00368149	-0.00382702	0.0585429	0.164823	0.228486
	999.98	0.00370394	-0.00238933	0.058525	0.166261	0.227411
	1001.59	0.00477487	-0.000942143	0.0581497	0.167708	0.226797
	1003.19	0.00315185	0.00170663	0.0570604	0.170357	0.226088
	1004.78	0.00349482	0.0041316	0.0569211	0.172782	0.226571
	1006.39	0.00174024	0.000266079	0.0554275	0.168916	0.225167
	1007.98	-0.00305625	-0.00398773	0.0516308	0.164662	0.222507
	1009.59	-0.00425367	-0.00406939	0.0503634	0.164581	0.222718
	1011.18	-0.00467167	-0.00575218	0.0516411	0.162898	0.221672
	1012.79	-0.00367073	-0.00562671	0.0544037	0.163023	0.22428
	1014.4	-0.00326663	-0.00780504	0.0555298	0.160845	0.224469
	1015.99	-0.000876571	-0.00655873	0.0593143	0.162091	0.226782
	1017.59	0.000349124	-0.00607805	0.0593696	0.162572	0.228311
	1019.18	0.000621935	-0.0072719	0.0579727	0.161378	0.226233
	1020.79	-0.00116446	-0.00868244	0.0564559	0.159968	0.226579
	1022.38	-0.00329368	-0.0115159	0.0544724	0.157134	0.223392
	1023.99	-0.00443581	-0.012204	0.054983	0.156446	0.223037
	1025.58	-0.00583613	-0.0157792	0.0534399	0.152871	0.221696
	1027.19	-0.005831	-0.0151989	0.0534626	0.153451	0.223393
	1028.79	-0.00514006	-0.0130607	0.0532244	0.155589	0.22521
	1030.38	-0.00521042	-0.013044	0.0523239	0.155606	0.223441
	1031.99	-0.00149086	-0.0106672	0.0518221	0.157983	0.227436
	1033.58	0.00114556	-0.00858155	0.0538794	0.160069	0.229531
	1035.19	0.00202676	-0.00904914	0.0543266	0.159601	0.229215
	1036.78	0.000696202	-0.0107775	0.0504282	0.157872	0.228504
	1038.39	0.000994293	-0.0112975	0.0515883	0.157353	0.227136
	1039.99	-0.00118334	-0.00970914	0.0539647	0.158941	0.226935
	1041.58	-0.00139714	-0.00907838	0.0542887	0.159572	0.224071
	1043.19	-0.00311288	-0.00722321	0.0565656	0.161427	0.223114
	1044.78	-0.00305811	-0.00739484	0.0548968	0.161255	0.220535
	1046.39	-0.00516461	-0.00928342	0.0529164	0.159367	0.220078
	1047.98	-0.00749556	-0.0123098	0.050168	0.15634	0.217579
	1049.59	-0.00574014	-0.0146906	0.0473961	0.153959	0.216116
	1051.19	-0.00463577	-0.014642	0.0459179	0.154008	0.217293
	1052.78	-0.00250344	-0.0115994	0.0491891	0.157051	0.221552
	1054.39	-0.00243265	-0.0124957	0.0482356	0.156154	0.222894
	1055.98	-0.000505067	-0.0126938	0.0479036	0.155956	0.225041
	1057.59	0.00326432	-0.00780701	0.0536855	0.160843	0.229071
	1059.18	0.00403267	-0.00511265	0.0558193	0.163537	0.230799
	1060.79	0.00369667	-0.0057207	0.055068	0.162929	0.229617
	1062.38	0.00151877	-0.00863281	0.0535274	0.160017	0.22662
	1063.99	0.000448379	-0.0117395	0.04952	0.156911	0.222729
	1065.59	-0.002348	-0.013942	0.0484518	0.154708	0.220811
	1067.2	-0.00291724	-0.0152496	0.0490558	0.1534	0.218364
	1068.79	6.22046e-05	-0.015872	0.0478676	0.152778	0.216538
	1070.38	-0.00250569	-0.013398	0.0483751	0.155252	0.216854
	1071.99	-0.00312557	-0.0121908	0.0492558	0.156459	0.22091
	1073.59	-0.0065181	-0.013849	0.0476686	0.154801	0.219741
	1075.19	-0.00732978	-0.0160406	0.0471646	0.152609	0.218634
	1076.79	-0.0100963	-0.0154988	0.0473106	0.153151	0.220042
	1078.38	-0.0112802	-0.0152595	0.0480309	0.153391	0.219971
	1079.99	-0.0109749	-0.0131716	0.048481	0.155478	0.221254
	1081.58	-0.00948085	-0.0123486	0.0507716	0.156301	0.221537
	1083.19	-0.00709374	-0.0105493	0.0514446	0.158101	0.221439
	1084.78	-0.00670056	-0.00772193	0.0540337	0.160928	0.222031
	1086.39	-0.00485701	-0.00715146	0.0554472	0.161499	0.220787
	1087.99	-0.00221022	-0.00835983	0.0553038	0.16029	0.21984
	1089.58	-0.00322936	-0.00853442	0.0554609	0.160116	0.220847
	1091.19	-0.00359274	-0.00985695	0.0539652	0.158793	0.219467
	1092.78	-0.00453166	-0.0111697	0.0535062	0.15748	0.217322
	1094.39	-0.00340679	-0.0093161	0.0542784	0.159334	0.217794
	1096	-0.0015294	-0.00814344	0.0542164	0.160507	0.220323
	1097.59	-0.00202749	-0.00713818	0.0531124	0.161512	0.220532
	1099.19	-0.000874643	-0.00440271	0.0521268	0.164247	0.22287
	1100.78	-5.73327e-05	-0.00549865	0.0544905	0.163151	0.223512
	1102.39	0.00048919	-0.00590487	0.055826	0.162745	0.224466
	1103.98	-0.0020078	-0.0072146	0.0540894	0.161435	0.22352
	1105.59	-0.00251639	-0.00780506	0.0540179	0.160845	0.223663
	1107.18	-0.00366495	-0.00937768	0.0544308	0.159272	0.221484
	1108.79	-0.00355428	-0.00876121	0.0556362	0.159889	0.222435
	1110.39	-0.00392941	-0.00745303	0.0534173	0.161197	0.220052
	1111.99	-0.00475168	-0.00732701	0.0533603	0.161323	0.219124
	1113.59	-0.00344011	-0.00542487	0.0529075	0.163225	0.219981
	1115.18	-0.0029257	-0.0068046	0.0514677	0.161845	0.220025
	1116.79	-0.00552386	-0.00890727	0.0497697	0.159743	0.217363
	1118.4	-0.00554531	-0.00691054	0.0498846	0.16174	0.218454
	1119.99	-0.00373992	-0.00623383	0.0539758	0.162416	0.219272
	1121.58	-0.00170147	-0.00676032	0.055163	0.16189	0.220074
	1123.19	-0.0016456	-0.0080831	0.0528045	0.160567	0.219049
	1124.79	0.000373081	-0.00731896	0.0546243	0.161331	0.219838
	1126.38	-6.24391e-05	-0.00937968	0.0542298	0.15927	0.219288
	1127.99	0.000252394	-0.0112465	0.0543594	0.157404	0.219719
	1129.58	-0.0002377	-0.0100614	0.053229	0.158589	0.220208
	1131.19	-8.33564e-05	-0.0100479	0.0550221	0.158602	0.219856
	1132.78	0.000410327	-0.00831456	0.0542318	0.160335	0.221144
	1134.39	-0.00196696	-0.00726843	0.054343	0.161382	0.221339
	1135.99	-0.00122587	-0.0046698	0.0567259	0.16398	0.22201
	1137.58	-0.00278263	-0.00222732	0.056768	0.166423	0.222629
	1139.19	-0.00346354	-0.00235865	0.0568734	0.166291	0.221877
	1140.78	-0.00441418	-0.00402834	0.0523563	0.164622	0.22051
	1142.39	-0.00435868	-0.00606796	0.0493809	0.162582	0.218483
	1143.98	-0.00276488	-0.00562333	0.0496272	0.163027	0.217711
	1145.59	-0.00323965	-0.00702274	0.0496449	0.161627	0.218142
	1147.19	-0.00151773	-0.00671146	0.0499027	0.161939	0.219385
	1148.78	-0.000935201	-0.00446924	0.0502023	0.164181	0.2211
	1150.39	-0.0019962	-0.00570173	0.0504059	0.162948	0.220905
	1151.98	-0.00413079	-0.0063179	0.0482268	0.162332	0.221394
	1153.59	-0.00689067	-0.00767739	0.0483342	0.160973	0.221782
	1155.2	-0.00460714	-0.00817015	0.0498582	0.16048	0.224261
	1156.79	-0.00568087	-0.00861636	0.0510226	0.160034	0.225466
	1158.39	-0.00554056	-0.0107452	0.0514779	0.157905	0.224244
	1159.99	-0.00481962	-0.0106474	0.050368	0.158003	0.222449
	1161.59	-0.0029479	-0.00970309	0.0524781	0.158947	0.222071
	1163.18	-0.000723562	-0.00720473	0.0559204	0.161445	0.221288
	1164.79	0.000765959	-0.00676025	0.0571438	0.16189	0.221018
	1166.38	0.00171355	-0.0060909	0.0537416	0.162559	0.218787
	1167.99	0.00155778	-0.00542587	0.0541028	0.163224	0.216969
	1169.58	-0.00103481	-0.00695081	0.0532549	0.161699	0.21522
	1171.19	-0.00288333	-0.00675631	0.0512111	0.161894	0.21387
	1172.79	-0.00640187	-0.00744086	0.0509143	0.161209	0.213927
	1174.38	-0.00683517	-0.00734963	0.0523382	0.1613	0.215504
	1175.99	-0.00791907	-0.0060644	0.0524621	0.162586	0.216178
	1177.58	-0.00853834	-0.00959837	0.0511437	0.159052	0.214773
	1179.19	-0.0068587	-0.0101727	0.0506058	0.158477	0.213533
	1180.78	-0.00805569	-0.0125586	0.0497178	0.156091	0.213472
	1182.39	-0.00757096	-0.0115522	0.0519915	0.157098	0.214788
	1183.99	-0.00631546	-0.0118408	0.0528013	0.156809	0.215742
	1185.58	-0.00469238	-0.00869972	0.0535484	0.15995	0.217866
	1187.19	-0.00153452	-0.00640856	0.0539012	0.162241	0.22249
	1188.78	-0.00140573	-0.00593171	0.0539373	0.162718	0.223675
	1190.39	-0.00312769	-0.00506907	0.0533551	0.163581	0.226181
	1191.98	-0.00685091	-0.00551533	0.0520442	0.163135	0.225427
	1193.59	-0.0082456	-0.0052164	0.0514932	0.163434	0.22411
	1195.19	-0.0084081	-0.00564549	0.0496579	0.163004	0.22245
	1196.78	-0.0063086	-0.00461807	0.0495859	0.164032	0.219752
	1198.39	-0.0067602	-0.00462769	0.0487138	0.164022	0.216046
	1199.98	-0.0107904	-0.00771234	0.0465255	0.160938	0.212977
	1201.59	-0.0114367	-0.00567804	0.0475602	0.162972	0.213102
	1203.18	-0.00991428	-0.00573443	0.0487581	0.162916	0.212818
	1204.79	-0.00864742	-0.00613132	0.049298	0.162519	0.213449
	1206.38	-0.00840513	-0.00925992	0.0457618	0.15939	0.214803
	1207.98	-0.00702981	-0.00946315	0.0482396	0.159187	0.216826
	1209.59	-0.00674208	-0.00915805	0.0491648	0.159492	0.218119
	1211.18	-0.00570766	-0.00884379	0.0498928	0.159806	0.218393
	1212.79	-0.00258586	-0.00697405	0.0526113	0.161676	0.221054
	1214.38	0.000571368	-0.00410608	0.0549127	0.164544	0.222358
	1215.99	0.000546865	-0.00231951	0.0537718	0.16633	0.222051
	1217.59	-0.00125042	-0.00311612	0.0520569	0.165534	0.221057
	1219.19	-0.00352031	-0.00493817	0.049717	0.163712	0.217474
	1220.79	-0.00531043	-0.00614068	0.0499451	0.162509	0.216815
	1222.38	-0.00369955	-0.00618588	0.05125	0.162464	0.215484
	1223.99	-0.00482619	-0.00796604	0.0518239	0.160684	0.215276
	1225.58	-0.00594983	-0.0084541	0.0515698	0.160196	0.216332
	1227.19	-0.00424424	-0.00737949	0.0531884	0.161271	0.218116
	1228.79	-0.00305826	-0.00601088	0.0553659	0.162639	0.219452
	1230.39	-0.0020572	-0.00832163	0.0550692	0.160328	0.220021
	1231.99	-0.000982815	-0.00793344	0.055944	0.160717	0.221637
	1233.58	-0.000267193	-0.00642086	0.0554622	0.162229	0.222844
	1235.19	-0.00149281	-0.00851106	0.0542533	0.160139	0.221262
	1236.78	0.00025793	-0.00776822	0.055375	0.160882	0.220037
	1238.39	-0.0015532	-0.00655078	0.0540256	0.162099	0.21633
	1239.98	-0.00153566	-0.00479601	0.0557183	0.163854	0.216954
	1241.59	0.00115127	-0.00181601	0.0562837	0.166834	0.217991
	1243.19	-0.000122806	-0.00228954	0.0560639	0.16636	0.217607
	1244.78	0.00017031	-0.00250058	0.0553645	0.166149	0.216745
	1246.39	0.00154242	-0.00180418	0.0527951	0.166846	0.217188
	1247.98	0.00192513	0.000153227	0.0551246	0.168803	0.219826
	1249.59	0.00130726	-0.000149592	0.0549355	0.1685	0.221132
	1251.18	0.00225968	0.00239928	0.0556007	0.171049	0.224048
	1252.79	0.00286797	0.00338586	0.0554441	0.172036	0.22423
	1254.38	0.00262575	0.000991378	0.0545149	0.169641	0.221941
	1255.98	0.00145177	-0.00169876	0.0538154	0.166951	0.221963
	1257.59	-0.00116694	-0.00360738	0.0517384	0.165043	0.220245
	1259.18	-0.00297191	-0.0061292	0.051031	0.162521	0.219883
	1260.79	-0.00481506	-0.0090558	0.0498952	0.159594	0.218517
	1262.38	-0.00802035	-0.0124112	0.0477681	0.156239	0.21492
	1263.99	-0.00932671	-0.0132227	0.0469116	0.155427	0.213203
	1265.58	-0.00915789	-0.0109262	0.0466796	0.157724	0.213371

## Sheet: Fig.2d
	Figure 2D
	no added			c-di-AMP

## Sheet: Fig.2e
	Figure 2E
	Time/sec	-c-di-AMP	+c-di-AMP
	0	0.161064	0.237711
	1.6	0.184993	0.275873
	3.21	0.207489	0.317077
	4.8	0.237961	0.367101
	6.39	0.273172	0.430418
	8.01	0.315502	0.484388
	9.6	0.36415	0.514639
	11.21	0.401645	0.535856
	12.79	0.423025	0.568421
	14.39	0.423511	0.603388
	16.01	0.431061	0.642704
	17.61	0.450877	0.671506
	19.2	0.469085	0.701726
	20.79	0.473944	0.716607
	22.41	0.462976	0.739199
	24	0.460452	0.759865
	25.61	0.467868	0.79264
	27.2	0.478625	0.811221
	28.81	0.476831	0.815067
	30.41	0.470553	0.833647
	32	0.469806	0.843306
	33.6	0.471964	0.852405
	35.19	0.487712	0.874416
	36.81	0.500267	0.901129
	38.4	0.509713	0.922586
	39.99	0.513443	0.940064
	41.6	0.51581	0.962426
	43.21	0.535187	0.971858
	44.81	0.540518	0.986692
	46.39	0.539746	1.00881
	48.01	0.533186	1.03259
	49.6	0.530687	1.05308
	51.21	0.536981	1.04987
	52.8	0.543761	1.04914
	54.39	0.546389	1.05008
	56	0.538463	1.06106
	57.6	0.541516	1.0772
	59.21	0.549095	1.10394
	60.79	0.550188	1.10648
	62.39	0.556408	1.11146
	64	0.541218	1.11401
	65.61	0.541476	1.12847
	67.2	0.540094	1.13961
	68.79	0.5414	1.14821
	70.41	0.558117	1.13805
	72	0.558377	1.12725
	73.61	0.559289	1.11417
	75.2	0.55741	1.11517
	76.81	0.571859	1.13111
	78.41	0.58542	1.15021
	80.01	0.583834	1.15904
	81.6	0.571214	1.1675
	83.19	0.558004	1.16711
	84.81	0.560182	1.16707
	86.4	0.556247	1.17109
	88.01	0.550859	1.18395
	89.62	0.550701	1.19388
	91.21	0.545605	1.20841
	92.81	0.561024	1.21085
	94.39	0.567196	1.21525
	96.01	0.580792	1.21208
	97.6	0.576059	1.2241
	99.21	0.56977	1.2336
	100.8	0.562649	1.2336
	102.39	0.568441	1.22046
	104	0.578964	1.21493
	105.61	0.570173	1.21169
	107.21	0.562369	1.22175
	108.79	0.564521	1.24158
	110.39	0.575948	1.26072
	112	0.595083	1.26621
	113.61	0.589783	1.25581
	115.2	0.587881	1.254
	116.79	0.583947	1.27062
	118.4	0.591536	1.27516
	120	0.610675	1.28411
	121.61	0.612567	1.28124
	123.19	0.614056	1.28347
	124.79	0.604435	1.27047
	126.4	0.608455	1.27162
	128.01	0.624761	1.27762
	129.6	0.631128	1.2857
	131.19	0.624787	1.28783
	132.81	0.607626	1.28475
	134.4	0.603659	1.28693
	136.01	0.602857	1.27956
	137.6	0.606844	1.28175
	139.21	0.602527	1.28815
	140.81	0.588615	1.29845
	142.41	0.591911	1.30374
	144	0.593513	1.31853
	145.6	0.614495	1.29845
	147.21	0.627102	1.27289
	148.8	0.629155	1.26415
	150.39	0.631128	1.26898
	152	0.63401	1.26567
	153.61	0.651451	1.25336
	155.21	0.652478	1.23869
	156.79	0.647275	1.23892
	158.4	0.636451	1.27758
	160	0.636554	1.27259
	161.61	0.642609	1.28347
	163.2	0.644835	1.29782
	164.79	0.648682	1.26354
	166.4	0.639453	1.25409
	168.01	0.646428	1.27223
	169.61	0.656046	1.2875
	171.19	0.658438	1.29897
	172.79	0.656915	1.31393
	174.4	0.643352	1.332
	176.01	0.646988	1.35022
	177.6	0.645326	1.36134
	179.19	0.63613	1.31889
	180.81	0.628442	1.32511
	182.4	0.619459	1.32972
	184.01	0.622276	1.33638
	185.59	0.614709	1.33946
	187.19	0.632259	1.34314
	188.81	0.641714	1.36311
	190.41	0.633118	1.34363
	192	0.629278	1.33813
	193.59	0.635657	1.34134
	195.21	0.659686	1.34575
	196.8	0.653883	1.30423
	198.41	0.642165	1.27518
	200	0.641114	1.26653
	201.61	0.649752	1.27956
	203.21	0.664421	1.30689
	204.81	0.66092	1.31994
	206.4	0.669483	1.33284
	207.99	0.66012	1.35106
	209.61	0.654423	1.32526
	211.2	0.650093	1.35398
	212.81	0.655841	1.38071
	214.42	0.658382	1.39608
	216.01	0.641146	1.37224
	217.61	0.640174	1.35644
	219.19	0.640133	1.35178
	220.81	0.658262	1.36102
	222.4	0.663548	1.36908
	224.01	0.653334	1.37399
	225.6	0.646463	1.36804
	227.19	0.652875	1.36453
	228.81	0.660663	1.35431
	230.41	0.655053	1.35819
	232.01	0.660709	1.36109
	233.59	0.657143	1.36318
	235.19	0.658309	1.37166
	236.8	0.67074	1.37659
	238.41	0.674421	1.38457
	240	0.683836	1.38239
	241.59	0.684069	1.39605
	243.21	0.679775	1.41472
	244.8	0.69832	1.42555
	246.41	0.700219	1.43067
	247.99	0.703353	1.42669
	249.59	0.69267	1.40989
	251.2	0.691109	1.40705
	252.81	0.684584	1.39733
	254.4	0.696209	1.40409
	255.99	0.70122	1.40551
	257.61	0.688717	1.39537
	259.2	0.675441	1.37915
	260.81	0.673484	1.37526
	262.42	0.680549	1.37489
	264.01	0.680015	1.39545
	265.61	0.665214	1.38877
	267.21	0.663826	1.37607
	268.8	0.662051	1.36003
	270.4	0.673891	1.35849
	272.01	0.678819	1.34971
	273.6	0.700389	1.36407
	275.19	0.704046	1.38229
	276.8	0.698882	1.39869
	278.41	0.708318	1.41406
	280.01	0.709182	1.41794
	281.59	0.709893	1.4437
	283.21	0.694447	1.4428
	284.8	0.691437	1.41811
	286.41	0.693668	1.40798
	288	0.703444	1.41504
	289.59	0.70667	1.38835
	291.2	0.708061	1.35789
	292.8	0.71572	1.34783
	294.41	0.724578	1.35165
	295.99	0.725987	1.36361
	297.59	0.724818	1.37854
	299.2	0.707698	1.39273
	300.81	0.696137	1.41094
	302.4	0.693927	1.40311
	303.99	0.698488	1.41653
	305.61	0.702212	1.43154
	307.2	0.696663	1.44734
	308.81	0.69771	1.44117
	310.4	0.705859	1.43525
	312.01	0.718173	1.43501
	313.62	0.721683	1.41834
	315.21	0.718619	1.41565
	316.8	0.714851	1.41414
	318.4	0.710958	1.42201
	320.01	0.717786	1.41787
	321.6	0.723375	1.41633
	323.19	0.724756	1.41183
	324.8	0.722662	1.40967
	326.41	0.72095	1.43027
	328.01	0.727485	1.44187
	329.59	0.731718	1.44942
	331.2	0.729719	1.4532
	332.8	0.714925	1.42952
	334.41	0.715023	1.43524
	336	0.717376	1.40679
	337.59	0.717592	1.43486
	339.21	0.714504	1.42068
	340.8	0.695016	1.36058
	342.41	0.688636	1.30911
	343.99	0.682741	1.27393
	345.59	0.691503	1.26677
	347.2	0.698745	1.25503
	348.81	0.693165	1.27458
	350.4	0.69302	1.31375
	351.99	0.696276	1.3394
	353.61	0.714	1.37845
	355.2	0.724645	1.39387
	356.81	0.726305	1.46142
	358.39	0.722185	1.45829
	359.99	0.719787	1.44171
	361.6	0.727639	1.44034
	363.21	0.732677	1.43515
	364.8	0.739854	1.41778
	366.39	0.734501	1.41242
	368.01	0.735675	1.42302
	369.6	0.732059	1.43206
	371.21	0.730717	1.42305
	372.8	0.731597	1.41834
	374.41	0.718268	1.4129
	376.01	0.716706	1.41124
	377.59	0.714993	1.40563
	379.21	0.718131	1.42171
	380.8	0.715399	1.42469
	382.41	0.706053	1.42518
	384	0.695766	1.41761
	385.59	0.698033	1.42671
	387.2	0.716745	1.4292
	388.81	0.7077	1.42426
	390.41	0.709319	1.43923
	391.99	0.714811	1.44874
	393.6	0.721577	1.45191
	395.2	0.742115	1.44233
	396.81	0.739959	1.43355
	398.4	0.744896	1.42855
	399.99	0.742309	1.42655
	401.61	0.739102	1.43501
	403.21	0.74642	1.44062
	404.81	0.752098	1.42548
	406.39	0.757532	1.41639
	407.99	0.746715	1.41464
	409.6	0.743978	1.42204
	411.21	0.753078	1.41555
	412.8	0.757659	1.42661
	414.39	0.761474	1.42669
	416.01	0.75459	1.42189
	417.6	0.766811	1.41835
	419.21	0.774044	1.42832
	420.79	0.78063	1.44828
	422.39	0.776354	1.45402
	424	0.771555	1.45882
	425.61	0.768845	1.47156
	427.2	0.762637	1.46948
	428.79	0.764013	1.45714
	430.41	0.761484	1.44864
	432	0.754096	1.46134
	433.61	0.756178	1.45699
	435.2	0.748787	1.45594
	436.81	0.759631	1.4544
	438.4	0.758587	1.44251
	440.01	0.755472	1.44479
	441.6	0.74644	1.4481
	443.19	0.75278	1.46726
	444.81	0.763263	1.46961
	446.4	0.770169	1.45799
	447.99	0.779086	1.45704
	449.6	0.779621	1.45231
	451.21	0.78819	1.45594
	452.81	0.797931	1.47214
	454.39	0.798884	1.4917
	456	0.805857	1.4929
	457.6	0.798076	1.47986
	459.21	0.799748	1.47876
	460.8	0.792541	1.46973
	462.39	0.783061	1.46027
	464	0.772095	1.46063
	465.61	0.752874	1.44582
	467.21	0.742243	1.43578
	468.79	0.737141	1.41723
	470.39	0.733942	1.41203
	472	0.726993	1.41622
	473.61	0.720149	1.42829
	475.2	0.723437	1.43168
	476.79	0.721197	1.44484
	478.4	0.738453	1.44697
	480	0.742892	1.44318
	481.61	0.741174	1.4465
	483.19	0.742953	1.48249
	484.79	0.749784	1.48128
	486.42	0.762211	1.45213
	488.01	0.766346	1.41792
	489.61	0.764956	1.38595
	491.2	0.762664	1.38401
	492.81	0.763758	1.36201
	494.4	0.779977	1.35829
	496.01	0.777115	1.36186
	497.6	0.783794	1.36019
	499.21	0.77958	1.37153
	500.81	0.778338	1.39718
	502.41	0.791908	1.43001
	504	0.797844	1.43455
	505.59	0.79629	1.46981
	507.21	0.781274	1.44133
	508.8	0.780706	1.42218
	510.41	0.775961	1.40977
	512	0.775967	1.36643
	513.61	0.766488	1.35255
	515.21	0.754335	1.35942
	516.8	0.745663	1.36753
	518.4	0.748909	1.41951
	520	0.761249	1.40726
	521.61	0.766924	1.38835
	523.2	0.764913	1.38079
	524.79	0.765747	1.40461
	526.4	0.769355	1.36178
	528.01	0.781639	1.36302
	529.61	0.777999	1.36066
	531.19	0.778828	1.36034
	532.79	0.770633	1.36848
	534.4	0.777804	1.40537
	536.01	0.784502	1.43546
	537.6	0.797548	1.48466
	539.19	0.805681	1.4728
	540.8	0.799998	1.47216
	542.4	0.804473	1.46047
	544.01	0.814089	1.46488
	545.59	0.817038	1.47649
	547.19	0.80655	1.48264
	548.81	0.797518	1.49352
	550.41	0.800254	1.48249
	552.01	0.795961	1.47374
	553.6	0.78652	1.45174
	555.21	0.772995	1.43532
	556.8	0.771723	1.43401
	558.41	0.769236	1.43824
	560	0.76628	1.43475
	561.61	0.760689	1.42593
	563.21	0.764287	1.42822
	564.8	0.762393	1.43451
	566.4	0.763464	1.44047
	567.99	0.77851	1.46434
	569.61	0.791156	1.46747
	571.2	0.792216	1.47592
	572.81	0.79146	1.46591
	574.4	0.790109	1.45925
	576.01	0.80218	1.44739
	577.61	0.797187	1.4403
	579.2	0.793347	1.46748
	580.79	0.781344	1.4574
	582.39	0.779161	1.43549
	584.01	0.777238	1.41808
	585.6	0.786558	1.40279
	587.21	0.78834	1.39865
	588.81	0.782512	1.39425
	590.41	0.79372	1.42406
	592.01	0.79892	1.42838
	593.59	0.799361	1.42574
	595.21	0.803199	1.42243
	596.8	0.801199	1.42686
	598.41	0.809918	1.45379
	600	0.812101	1.44174
	601.59	0.813623	1.44932
	603.2	0.806351	1.45934
	604.8	0.808386	1.46022
	606.41	0.80077	1.46188
	607.99	0.798391	1.47084
	609.59	0.808031	1.48314
	611.22	0.800178	1.48118
	612.81	0.796254	1.47941
	614.41	0.797396	1.46663
	616	0.809714	1.45086
	617.61	0.825035	1.44218
	619.2	0.8277	1.43482
	620.81	0.830103	1.4473
	622.4	0.822311	1.45202
	624.01	0.836719	1.4678
	625.61	0.839792	1.47212
	627.21	0.833146	1.46136
	628.8	0.819291	1.44082
	630.39	0.802595	1.44585
	632.01	0.796462	1.43804
	633.6	0.792594	1.45255
	635.21	0.789628	1.4396
	636.81	0.785034	1.42232
	638.41	0.782103	1.4244
	640.01	0.791127	1.41539
	641.59	0.798292	1.42035
	643.21	0.809066	1.43719
	644.8	0.802539	1.43605
	646.41	0.804728	1.43589
	648	0.794187	1.43031
	649.59	0.793891	1.42529
	651.2	0.798052	1.42198
	652.8	0.78978	1.4474
	654.41	0.788927	1.44572
	655.99	0.792622	1.45303
	657.61	0.798676	1.46198
	659.2	0.801115	1.44216
	660.81	0.791932	1.44209
	662.4	0.783112	1.43661
	663.99	0.78247	1.46302
	665.6	0.799206	1.47399
	667.2	0.78788	1.4637
	668.81	0.786036	1.44015
	670.39	0.792694	1.43001
	671.99	0.799178	1.42083
	673.62	0.820241	1.42849
	675.21	0.83519	1.44584
	676.8	0.827839	1.46148
	678.39	0.816261	1.43842
	680.01	0.811005	1.42463
	681.6	0.817076	1.41407
	683.21	0.819146	1.42523
	684.81	0.81904	1.41525
	686.41	0.804428	1.43304
	688.01	0.815949	1.43222
	689.61	0.826836	1.43068
	691.2	0.832405	1.43027
	692.8	0.828845	1.4443
	694.41	0.821942	1.46989
	696	0.807539	1.48383
	697.59	0.799289	1.47736
	699.2	0.802076	1.4827
	700.8	0.79363	1.45954
	702.41	0.784186	1.44999
	703.99	0.779411	1.45208
	705.59	0.79202	1.48567
	707.2	0.814359	1.47064
	708.81	0.80831	1.44697
	710.4	0.804896	1.42978
	711.99	0.805125	1.41947
	713.6	0.816106	1.39683
	715.2	0.824103	1.37469
	716.81	0.823523	1.36693
	718.39	0.828157	1.37513
	719.99	0.824893	1.35936
	721.6	0.834669	1.37581
	723.21	0.846075	1.38245
	724.8	0.855908	1.40167
	726.39	0.85284	1.41583
	728	0.841866	1.43816
	729.6	0.850497	1.46708
	731.21	0.849531	1.48159
	732.8	0.854032	1.46633
	734.41	0.844917	1.45588
	736.01	0.838776	1.4672
	737.61	0.843611	1.49491
	739.2	0.843753	1.4927
	740.79	0.837907	1.48838
	742.41	0.823172	1.46189
	744	0.815236	1.45038
	745.61	0.808077	1.45255
	747.2	0.813458	1.44886
	748.81	0.811289	1.46254
	750.41	0.804371	1.44969
	752	0.81099	1.44086
	753.6	0.820697	1.44242
	755.19	0.839219	1.44091
	756.81	0.842772	1.44577
	758.4	0.842317	1.44339
	760.01	0.836588	1.44976
	761.61	0.839983	1.45685
	763.21	0.850718	1.4553
	764.81	0.84673	1.44884
	766.39	0.849894	1.45023
	768.01	0.83814	1.46599
	769.6	0.8465	1.46725
	771.21	0.855905	1.47985
	772.8	0.869705	1.50453
	774.39	0.875278	1.46884
	776	0.863247	1.46961
	777.6	0.866249	1.44831
	779.21	0.869997	1.43874
	780.79	0.87789	1.43306
	782.39	0.876463	1.4207
	784.01	0.871649	1.41333
	785.61	0.880672	1.40054
	787.21	0.872937	1.39746
	788.79	0.876957	1.41816
	790.4	0.864933	1.44023
	792	0.856722	1.46635
	793.61	0.85914	1.46529
	795.2	0.850091	1.48281
	796.79	0.845778	1.45139
	798.41	0.841952	1.45059
	800.01	0.844347	1.47319
	801.61	0.848503	1.47976
	803.19	0.851284	1.47411
	804.79	0.855203	1.45693
	806.4	0.844334	1.44158
	808.01	0.840464	1.43836
	809.6	0.836075	1.44861
	811.19	0.853652	1.46717
	812.81	0.86107	1.47333
	814.4	0.852198	1.4545
	816.01	0.849718	1.43645
	817.6	0.851237	1.46318
	819.21	0.862957	1.43943
	820.8	0.855702	1.40829
	822.41	0.847658	1.39703
	824	0.843351	1.3858
	825.61	0.845857	1.36971
	827.21	0.855098	1.36867
	828.8	0.866769	1.39746
	830.39	0.864003	1.41376
	831.99	0.848452	1.42943
	833.61	0.844688	1.45343
	835.2	0.846919	1.47927
	836.81	0.848081	1.50176
	838.41	0.841686	1.46188
	840	0.829394	1.46337
	841.61	0.842862	1.47834
	843.2	0.849386	1.47781
	844.79	0.857967	1.47871
	846.42	0.858647	1.47472
	848.01	0.849767	1.48208
	849.61	0.839692	1.46105
	851.19	0.837206	1.46392
	852.79	0.849258	1.47117
	854.4	0.847634	1.46335
	856.01	0.842235	1.45927
	857.6	0.842834	1.45308
	859.19	0.850668	1.44873
	860.81	0.860552	1.44826
	862.41	0.843993	1.44432
	864.01	0.835817	1.46323
	865.59	0.828543	1.47071
	867.19	0.835191	1.47274
	868.8	0.842179	1.46121
	870.41	0.834225	1.49866
	872	0.83721	1.4589
	873.59	0.839917	1.45071
	875.21	0.847301	1.43425
	876.8	0.854681	1.39109
	878.41	0.853676	1.34415
	880	0.851462	1.31711
	881.61	0.843467	1.3064
	883.2	0.854743	1.316
	884.81	0.858874	1.34305
	886.4	0.867513	1.36977
	888.01	0.859587	1.41169
	889.61	0.854721	1.46731
	891.2	0.866781	1.43148
	892.79	0.882427	1.44714
	894.39	0.888813	1.44059
	896.01	0.884176	1.42172
	897.6	0.883632	1.41661
	899.21	0.877057	1.39381
	900.81	0.882937	1.38268
	902.4	0.882044	1.415
	904.01	0.86275	1.40917
	905.6	0.858604	1.38925
	907.19	0.848291	1.3761
	908.81	0.847821	1.36131
	910.41	0.846555	1.34482
	912.01	0.84857	1.33503
	913.59	0.84595	1.31638
	915.19	0.853824	1.28152
	916.8	0.863025	1.26434
	918.41	0.853022	1.24573
	920	0.859572	1.26896
	921.59	0.855185	1.30656
	923.21	0.858091	1.2981
	924.8	0.861085	1.31815
	926.41	0.853187	1.37249
	928	0.849942	1.41597
	929.61	0.846471	1.44836
	931.2	0.853118	1.45217
	932.81	0.866842	1.43249
	934.4	0.881191	1.41489
	935.99	0.87784	1.41693
	937.61	0.866569	1.4042
	939.2	0.882802	1.37756
	940.81	0.888653	1.33719
	942.4	0.887019	1.31252
	944.01	0.868709	1.32889
	945.6	0.866418	1.35674
	947.21	0.863527	1.31906
	948.8	0.862217	1.31475
	950.4	0.856469	1.3101
	952.01	0.855153	1.28004
	953.6	0.847223	1.27139
	955.19	0.851794	1.2933
	956.78	0.865578	1.29665
	958.41	0.875671	1.29775
	960	0.870568	1.27298
	961.61	0.867243	1.27683
	963.21	0.870446	1.30808
	964.8	0.883463	1.32529
	966.41	0.878635	1.32848
	968	0.873814	1.36942
	969.61	0.867954	1.38597
	971.22	0.869348	1.37055
	972.81	0.876154	1.3763
	974.41	0.882336	1.41637
	975.99	0.881698	1.39325
	977.6	0.869894	1.37591
	979.2	0.871283	1.34037
	980.81	0.889532	1.33542
	982.4	0.896642	1.32887
	983.99	0.887838	1.34816
	985.61	0.876108	1.35545
	987.21	0.880543	1.36665
	988.81	0.887585	1.38684
	990.4	0.89084	1.38019
	992.01	0.870983	1.33945
	993.6	0.864005	1.34092
	995.21	0.875213	1.32163
	996.8	0.892659	1.34161
	998.41	0.914146	1.37134
	1000.01	0.940634	1.38436
	1001.61	0.950007	1.40705
	1003.22	0.953069	1.42934
	1004.83	0.956698	1.43163
	1006.42	0.953205	1.42672
	1008.02	0.948731	1.40831
	1009.6	0.929101	1.36192
	1011.21	0.896745	1.28879
	1012.81	0.892615	1.26674
	1014.42	0.882087	1.2649
	1016.01	0.873285	1.26228
	1017.6	0.866171	1.24507
	1019.21	0.862765	1.21329
	1020.82	0.859073	1.20372
	1022.42	0.853585	1.18182
	1024	0.842463	1.16831
	1025.61	0.846804	1.17534
	1027.21	0.856269	1.15791
	1028.82	0.854295	1.13608
	1030.41	0.854346	1.11936
	1032	0.846664	1.1001
	1033.62	0.847904	1.11976
	1035.21	0.853887	1.13776
	1036.82	0.850387	1.14149
	1038.41	0.846545	1.13697
	1040.02	0.841352	1.12605
	1041.63	0.842388	1.10024
	1043.22	0.846346	1.10109
	1044.81	0.86128	1.12246
	1046.4	0.855453	1.10745
	1048.02	0.850136	1.10716
	1049.61	0.837647	1.10249
	1051.22	0.8327	1.08332
	1052.83	0.837582	1.08542
	1054.42	0.822235	1.09856
	1056.02	0.812856	1.09881
	1057.6	0.813614	1.09907
	1059.22	0.812937	1.08461
	1060.81	0.815649	1.0649
	1062.42	0.813545	1.05715
	1064.01	0.815029	1.05178
	1065.6	0.815813	1.05147
	1067.21	0.81603	1.05558
	1068.82	0.815552	1.04856
	1070.42	0.810512	1.03998
	1072	0.803405	1.02546
	1073.61	0.809925	1.02658
	1075.21	0.827496	1.01785
	1076.82	0.832274	1.02715
	1078.41	0.830994	1.01942
	1080	0.821198	1.00416
	1081.62	0.813821	0.9932
	1083.22	0.817839	0.997788
	1084.82	0.820183	0.972032
	1086.41	0.814602	0.963532
	1088.02	0.80073	0.974051
	1089.61	0.790131	0.981847
	1091.22	0.794935	0.972696
	1092.81	0.810535	0.973118
	1094.42	0.813401	0.960132
	1096.02	0.804894	0.979855
	1097.61	0.803723	0.995698
	1099.21	0.796986	1.00965
	1100.81	0.801178	1.02
	1102.42	0.797119	1.00755
	1104.03	0.791942	0.974535
	1105.6	0.789114	0.969927
	1107.21	0.7872	0.985763
	1108.81	0.792116	0.983076
	1110.42	0.787056	0.982296
	1112.01	0.792169	0.986973
	1113.6	0.801826	0.975589
	1115.21	0.813921	0.981251
	1116.82	0.829016	0.991603
	1118.42	0.82386	1.00387
	1120	0.830493	1.00831
	1121.61	0.819144	0.998281
	1123.21	0.818171	0.995582
	1124.82	0.817624	0.978493
	1126.41	0.8126	0.981649
	1128	0.803082	0.999273
	1129.63	0.794861	0.993231
	1131.22	0.809593	0.973997
	1132.82	0.826827	0.942348
	1134.4	0.835879	0.912785
	1136	0.827072	0.917932
	1137.61	0.816441	0.894662
	1139.22	0.827873	0.893953
	1140.81	0.819808	0.889026
	1142.4	0.817003	0.893155
	1144.02	0.808797	0.888972
	1145.62	0.801411	0.899771
	1147.22	0.802833	0.924039
	1148.81	0.808007	0.900133
	1150.42	0.813023	0.906331
	1152.01	0.803538	0.907986
	1153.62	0.794373	0.912388
	1155.21	0.78969	0.921326
	1156.82	0.799153	0.896056
	1158.42	0.806601	0.899895
	1160.01	0.802381	0.902289
	1161.61	0.803596	0.920438
	1163.21	0.809804	0.924154
	1164.82	0.822016	0.929859
	1166.42	0.832018	0.920147
	1168	0.831862	0.910205
	1169.61	0.819327	0.933561
	1171.22	0.809751	0.954692
	1172.82	0.820388	0.974965
	1174.41	0.827769	0.973644
	1176	0.827936	0.958149
	1177.61	0.809565	0.950456
	1179.22	0.800781	0.953706
	1180.82	0.80298	0.960395
	1182.4	0.80271	0.952876
	1184.01	0.79797	0.946942
	1185.61	0.782912	0.924257
	1187.22	0.769114	0.904045
	1188.81	0.762282	0.895011
	1190.4	0.76851	0.900435
	1192.02	0.777779	0.907729
	1193.62	0.770762	0.904879
	1195.22	0.771928	0.904285
	1196.81	0.77246	0.913427
	1198.42	0.785764	0.905457
	1200.01	0.78565	0.919973
	1201.62	0.787602	0.933998
	1203.21	0.781881	0.935297
	1204.82	0.786826	0.915941
	1206.42	0.794139	0.884895
	1208.01	0.796457	0.869072
	1209.61	0.792878	0.856926
	1211.2	0.784653	0.866153
	1212.82	0.787856	0.874653
	1214.41	0.798216	0.896432
	1216.02	0.804072	0.905044
	1217.61	0.796714	0.902959
	1219.22	0.787839	0.926704
	1220.82	0.798187	0.932837
	1222.4	0.793558	0.930949
	1224.02	0.795248	0.930693
	1225.63	0.78451	0.928878
	1227.22	0.769634	0.929643
	1228.81	0.765281	0.89953
	1230.4	0.76126	0.896767
	1232.01	0.768123	0.900669
	1233.61	0.767341	0.915358
	1235.22	0.762671	0.910715
	1236.81	0.757769	0.903724
	1238.4	0.762371	0.896596
	1240.03	0.766166	0.87891
	1241.62	0.752603	0.874953
	1243.22	0.74949	0.892052
	1244.8	0.743309	0.911551
	1246.41	0.756317	0.915874
	1248.01	0.770465	0.895899
	1249.62	0.76934	0.899755
	1251.21	0.772888	0.887772
	1252.8	0.78024	0.886238
	1254.42	0.783643	0.895873
	1256.02	0.784491	0.892477
	1257.62	0.778407	0.881451
	1259.2	0.769474	0.866321
	1260.8	0.757158	0.862374
	1262.41	0.761708	0.877515
	1264.02	0.757097	0.891314
	1265.61	0.770019	0.907423
	1267.22	0.764532	0.903499
	1268.82	0.765484	0.896945
	1270.41	0.77198	0.876191
	1272.01	0.784052	0.868662
	1273.6	0.790986	0.872483
	1275.22	0.784266	0.877877
	1276.81	0.783654	0.877205
	1278.42	0.774365	0.87469
	1280.02	0.781558	0.857513
	1281.62	0.788988	0.849939
	1283.22	0.780529	0.867049
	1284.81	0.779113	0.888552
	1286.4	0.775769	0.889866
	1288.03	0.784527	0.883565
	1289.62	0.788546	0.870625
	1291.23	0.780772	0.844758
	1292.8	0.777776	0.840312
	1294.41	0.77848	0.872168
	1296.01	0.782416	0.874167
	1297.62	0.77076	0.876916
	1299.21	0.779627	0.86657
	1300.8	0.781502	0.859728
	1302.43	0.780232	0.862467
	1304.02	0.792256	0.858957
	1305.62	0.800885	0.874458
	1307.2	0.798249	0.860911
	1308.81	0.77991	0.847001
	1310.41	0.768539	0.823771
	1312.02	0.771497	0.828187
	1313.61	0.772605	0.831356
	1315.22	0.757048	0.820385
	1316.82	0.741642	0.840062
	1318.42	0.747645	0.846937
	1320.01	0.756894	0.850873
	1321.6	0.764581	0.836436
	1323.22	0.767635	0.827554
	1324.81	0.770141	0.840638
	1326.42	0.770993	0.839639
	1328.01	0.773117	0.855823
	1329.62	0.78244	0.849826
	1331.22	0.775001	0.840149
	1332.8	0.770841	0.822748
	1334.42	0.770039	0.828311
	1336.01	0.776503	0.84988
	1337.62	0.784208	0.858742
	1339.21	0.782835	0.868612
	1340.8	0.779464	0.85886
	1342.41	0.779269	0.83861
	1344.01	0.792411	0.845395
	1345.62	0.8063	0.8559
	1347.2	0.811751	0.876586
	1348.8	0.795731	0.861524
	1350.41	0.779481	0.853109
	1352.02	0.78381	0.835422
	1353.63	0.786039	0.808695
	1355.22	0.785948	0.808181
	1356.82	0.771378	0.810898
	1358.41	0.765889	0.835536
	1360.02	0.76998	0.847601
	1361.61	0.773333	0.84166
	1363.22	0.773645	0.845715
	1364.83	0.768979	0.838549
	1366.42	0.757088	0.844325
	1368.01	0.745808	0.844297
	1369.6	0.752308	0.859559
	1371.22	0.754785	0.841568
	1372.81	0.762841	0.829489
	1374.42	0.762648	0.836092
	1376.03	0.762501	0.831478
	1377.62	0.780171	0.844891
	1379.22	0.786806	0.855801
	1380.8	0.786366	0.847549
	1382.42	0.781808	0.837046
	1384.01	0.778696	0.818346
	1385.62	0.789054	0.803539
	1387.21	0.796143	0.810514
	1388.8	0.793717	0.82968
	1390.41	0.78156	0.825055
	1392.02	0.790482	0.840729
	1393.62	0.783967	0.830434
	1395.2	0.781046	0.8159
	1396.8	0.777505	0.817612
	1398.41	0.76227	0.829076
	1400.02	0.765505	0.831957
	1401.61	0.765845	0.850346
	1403.2	0.768001	0.845764
	1404.82	0.77449	0.837216
	1406.42	0.76026	0.846545
	1408.02	0.751974	0.829993
	1409.6	0.756819	0.813276
	1411.2	0.768259	0.805217
	1412.83	0.756366	0.775002
	1414.42	0.746309	0.758491
	1416.01	0.744322	0.750336
	1417.62	0.754954	0.734683
	1419.22	0.776549	0.745915
	1420.81	0.784054	0.769319
	1422.41	0.786403	0.780992
	1424.01	0.788094	0.801783
	1425.62	0.793531	0.808086
	1427.22	0.809198	0.781231
	1428.8	0.812718	0.786675
	1430.41	0.803639	0.805775
	1432.01	0.779294	0.818601
	1433.62	0.777856	0.824275
	1435.21	0.773792	0.814697
	1436.8	0.775986	0.798461
	1438.41	0.766786	0.787459
	1440.02	0.757711	0.786526
	1441.62	0.755813	0.79961
	1443.2	0.756037	0.815668
	1444.82	0.76071	0.801654
	1446.41	0.755174	0.786312
	1448.02	0.743104	0.791728
	1449.61	0.736615	0.793134
	1451.2	0.731906	0.793489
	1452.81	0.737619	0.804595
	1454.42	0.726824	0.810209
	1456.02	0.732499	0.807725
	1457.6	0.733892	0.794386
	1459.2	0.736546	0.797032
	1460.81	0.746067	0.799374
	1462.42	0.745349	0.801901
	1464.01	0.740712	0.80547
	1465.6	0.737765	0.801576
	1467.21	0.752428	0.790889
	1468.81	0.767792	0.776983
	1470.42	0.768329	0.784015
	1472.01	0.772981	0.78383
	1473.62	0.779836	0.794581
	1475.23	0.793173	0.799555
	1476.82	0.789571	0.790223
	1478.41	0.781849	0.784564
	1480	0.77053	0.766448
	1481.62	0.752779	0.767027
	1483.21	0.743114	0.774613
	1484.82	0.73945	0.77153
	1486.43	0.73971	0.779455
	1488.02	0.729967	0.780639
	1489.63	0.726956	0.781135
	1491.22	0.73761	0.760999
	1492.81	0.745422	0.767705
	1494.41	0.74461	0.777146
	1496.02	0.741878	0.786013
	1497.61	0.737595	0.790964
	1499.2	0.739833	0.782798
	1500.81	0.74699	0.772756
	1502.42	0.744987	0.758859
	1504.02	0.748441	0.763329
	1505.6	0.747553	0.786256
	1507.22	0.747364	0.793224
	1508.81	0.758612	0.792523
	1510.42	0.751679	0.775595
	1512.01	0.74859	0.770926
	1513.6	0.741155	0.764451
	1515.21	0.746559	0.772441
	1516.82	0.748415	0.767101
	1518.42	0.748985	0.757855
	1520	0.752163	0.741439
	1521.61	0.74902	0.736566
	1523.23	0.764854	0.724292
	1524.82	0.771992	0.731351
	1526.41	0.769536	0.735959
	1528	0.764093	0.754995
	1529.62	0.746274	0.794863
	1531.22	0.747072	0.771532
	1532.82	0.743276	0.736651
	1534.41	0.748177	0.722323
	1536.02	0.737061	0.709354
	1537.63	0.735139	0.713742
	1539.22	0.740117	0.712815
	1540.81	0.743402	0.70985
	1542.41	0.752359	0.687142
	1544.02	0.748601	0.698444
	1545.61	0.740162	0.705716
	1547.2	0.745455	0.740605
	1548.81	0.743878	0.769904
	1550.42	0.749663	0.747981
	1552.02	0.74961	0.73578
	1553.6	0.747567	0.736274
	1555.22	0.751206	0.746558
	1556.81	0.757398	0.766266
	1558.42	0.747088	0.770472
	1560.01	0.74765	0.784942
	1561.6	0.753136	0.782874
	1563.21	0.757165	0.782071
	1564.82	0.762879	0.745697
	1566.42	0.767454	0.73712
	1568	0.766447	0.740661
	1569.61	0.763852	0.745269
	1571.21	0.762403	0.737951
	1572.82	0.761817	0.732212
	1574.41	0.760065	0.714165
	1576	0.752003	0.720244
	1577.62	0.748576	0.739933
	1579.22	0.760531	0.769841
	1580.82	0.77735	0.785231
	1582.4	0.790162	0.798814
	1584	0.78169	0.783346
	1585.61	0.771851	0.779329
	1587.22	0.772776	0.780785
	1588.81	0.774853	0.777321
	1590.42	0.777172	0.806311
	1592.02	0.769079	0.77977
	1593.61	0.761474	0.740439
	1595.22	0.764736	0.72564
	1596.83	0.772093	0.715913
	1598.42	0.775743	0.701619
	1600.03	0.769954	0.704409
	1601.6	0.764064	0.705431
	1603.22	0.755363	0.692913
	1604.81	0.757335	0.679462
	1606.42	0.757334	0.670647
	1608.01	0.762022	0.677639
	1609.6	0.763088	0.706769
	1611.21	0.766308	0.711151
	1612.82	0.779563	0.718723
	1614.43	0.790833	0.724185
	1616	0.799123	0.725552
	1617.61	0.784521	0.724545
	1619.21	0.771836	0.733539
	1620.82	0.77827	0.741308
	1622.41	0.783237	0.749015
	1624	0.774803	0.753647
	1625.63	0.755147	0.744917
	1627.22	0.755284	0.729214
	1628.82	0.75862	0.729518
	1630.4	0.762065	0.740761
	1632.01	0.765383	0.740698
	1633.61	0.760407	0.739887
	1635.22	0.759223	0.741846
	1636.81	0.751027	0.737841
	1638.42	0.754242	0.723691
	1640.02	0.761914	0.716363
	1641.62	0.751239	0.730205
	1643.22	0.738448	0.744826
	1644.81	0.737802	0.731726
	1646.42	0.747969	0.707366
	1648.01	0.738352	0.689414
	1649.62	0.728678	0.662681
	1651.21	0.731538	0.658457
	1652.82	0.739786	0.675609
	1654.42	0.753723	0.688911
	1656.01	0.761149	0.68937
	1657.61	0.767376	0.688099
	1659.21	0.771968	0.689434
	1660.82	0.77726	0.69875
	1662.43	0.791519	0.708807
	1664	0.798442	0.732017
	1665.61	0.788496	0.737833
	1667.22	0.77442	0.732455
	1668.82	0.779297	0.73157
	1670.41	0.777998	0.735335
	1672	0.777084	0.737168
	1673.61	0.762522	0.73198
	1675.22	0.748716	0.742057
	1676.82	0.745718	0.737671
	1678.4	0.74651	0.724657
	1680.01	0.750398	0.704791
	1681.61	0.744099	0.704987
	1683.22	0.734993	0.720813
	1684.81	0.729037	0.715544
	1686.4	0.733082	0.721501
	1688.02	0.739232	0.729283
	1689.62	0.727391	0.715364
	1691.22	0.73201	0.705685
	1692.8	0.725388	0.700672
	1694.41	0.734703	0.712863
	1696.01	0.74296	0.711228
	1697.62	0.736058	0.709819
	1699.21	0.734099	0.707281
	1700.8	0.741491	0.696048
	1702.42	0.750748	0.690311
	1704.01	0.749582	0.69286
	1705.62	0.749502	0.701706
	1707.21	0.74746	0.716665
	1708.82	0.758311	0.722761
	1710.41	0.769425	0.791687
	1712.02	0.769887	0.716041
	1713.61	0.769929	0.66068
	1715.22	0.756996	0.621257
	1716.82	0.752865	0.593296
	1718.41	0.75734	0.571751
	1720	0.759741	0.549468
	1721.61	0.750415	0.539407
	1723.22	0.733698	0.539149
	1724.83	0.731365	0.558015
	1726.4	0.728878	0.620694
	1728.01	0.739925	0.682152
	1729.62	0.735568	0.75128
	1731.22	0.72184	0.678779
	1732.81	0.719286	0.667863
	1734.4	0.726412	0.653329
	1736.03	0.745624	0.650374
	1737.62	0.7431	0.660684
	1739.22	0.737484	0.675937
	1740.81	0.73995	0.675733
	1742.42	0.752726	0.672269
	1744.01	0.765499	0.675832
	1745.62	0.766226	0.687251
	1747.21	0.768189	0.687624
	1748.82	0.768253	0.705678
	1750.43	0.757494	0.709093
	1752.02	0.765804	0.695101
	1753.62	0.757501	0.673232
	1755.21	0.750656	0.671606
	1756.82	0.735813	0.677603
	1758.41	0.732436	0.678152
	1760.02	0.730595	0.687607
	1761.61	0.740831	0.688821
	1763.2	0.731974	0.680316
	1764.82	0.72846	0.662652
	1766.41	0.737138	0.664409
	1768.01	0.753421	0.665346
	1769.6	0.75683	0.661576
	1771.22	0.75176	0.663908
	1772.81	0.749382	0.664024
	1774.42	0.746737	0.656894
	1776.02	0.749269	0.634267
	1777.62	0.748143	0.648339
	1779.22	0.742201	0.652443
	1780.81	0.741321	0.612092
	1782.41	0.735731	0.584562
	1784.03	0.741292	0.56223
	1785.62	0.751729	0.54384
	1787.21	0.747553	0.521787
	1788.8	0.739954	0.517621
	1790.41	0.736088	0.545997
	1792.01	0.745004	0.579289
	1793.62	0.733786	0.614391
	1795.21	0.745466	0.638038
	1796.8	0.738641	0.672194
	1798.43	0.743094	0.667588
	1800.02	0.753033	0.644689
	1801.62	0.758584	0.651401
	1803.2	0.763575	0.6641
	1804.82	0.757094	0.664934
	1806.41	0.746558	0.649954
	1808.02	0.750734	0.622058
	1809.61	0.758947	0.628873
	1811.2	0.754886	0.649437
	1812.83	0.74689	0.672909
	1814.42	0.758558	0.683389
	1816.02	0.755906	0.690319
	1817.61	0.762371	0.696717
	1819.22	0.759966	0.681953
	1820.81	0.751814	0.679819
	1822.42	0.750221	0.693556
	1824.01	0.737551	0.69517
	1825.62	0.737237	0.67376
	1827.22	0.737015	0.653509
	1828.81	0.72337	0.645759
	1830.41	0.715888	0.634924
	1832	0.723366	0.63168
	1833.62	0.737244	0.64867
	1835.21	0.731012	0.655175
	1836.82	0.734245	0.651249
	1838.41	0.730781	0.632599
	1840.01	0.734518	0.622859
	1841.62	0.740471	0.61397
	1843.21	0.743753	0.623508
	1844.8	0.751714	0.641109
	1846.43	0.758587	0.64923
	1848.02	0.762449	0.646729
	1849.63	0.77372	0.629263
	1851.2	0.784364	0.6256
	1852.81	0.77296	0.635852
	1854.41	0.756379	0.645995
	1856.02	0.766777	0.658612
	1857.61	0.764113	0.654913
	1859.2	0.755477	0.64746
	1860.83	0.745825	0.63718
	1862.42	0.745706	0.636708
	1864.02	0.750132	0.647991
	1865.6	0.755509	0.637479
	1867.21	0.759234	0.637991
	1868.81	0.754082	0.631327
	1870.42	0.751943	0.620267
	1872.01	0.737867	0.608172
	1873.62	0.739083	0.621175
	1875.22	0.746378	0.636669
	1876.82	0.735405	0.643694
	1878.41	0.727621	0.65671
	1880	0.72931	0.651053
	1881.62	0.737049	0.62718
	1883.21	0.732135	0.624176
	1884.82	0.729464	0.622389
	1886.41	0.736127	0.63746
	1888.02	0.746418	0.639891
	1889.62	0.753007	0.635785
	1891.22	0.754367	0.623567
	1892.81	0.761744	0.619203
	1894.41	0.764843	0.630427
	1896.02	0.771224	0.626658
	1897.61	0.780122	0.636125
	1899.2	0.786123	0.626088
	1900.81	0.768247	0.608822
	1902.41	0.752112	0.611511
	1904.02	0.754864	0.60588
	1905.6	0.757663	0.60299
	1907.2	0.755014	0.616835
	1908.83	0.745483	0.628348
	1910.42	0.743769	0.628011
	1912.02	0.750778	0.621795
	1913.62	0.757594	0.6202
	1915.22	0.762712	0.589739
	1916.81	0.748633	0.598676
	1918.42	0.745903	0.61149
	1920.01	0.72969	0.617418
	1921.62	0.735761	0.623358
	1923.23	0.739949	0.612182
	1924.82	0.73746	0.615692
	1926.41	0.722071	0.632393
	1928	0.724002	0.637762
	1929.62	0.736052	0.651595
	1931.21	0.738948	0.650529
	1932.82	0.741348	0.637351
	1934.43	0.734663	0.606253
	1936.02	0.737634	0.600599
	1937.62	0.755701	0.608065
	1939.22	0.755718	0.613464
	1940.81	0.760348	0.621402
	1942.4	0.75797	0.630263
	1944.02	0.763712	0.637282
	1945.61	0.75497	0.628737
	1947.2	0.759953	0.628627
	1948.81	0.754728	0.636649
	1950.42	0.736804	0.635069
	1952.02	0.735331	0.631011
	1953.6	0.733012	0.62489
	1955.21	0.736368	0.60137
	1956.81	0.729293	0.579751
	1958.42	0.722298	0.577781
	1960.01	0.72244	0.584967
	1961.6	0.727381	0.601467
	1963.21	0.73505	0.614683
	1964.81	0.723617	0.619136
	1966.42	0.721736	0.597613
	1968	0.719759	0.594055
	1969.6	0.724613	0.588564
	1971.23	0.729803	0.602112
	1972.82	0.726162	0.623394
	1974.41	0.722647	0.611303
	1976	0.728638	0.599477
	1977.62	0.749709	0.592847
	1979.21	0.752832	0.600069
	1980.82	0.756956	0.629935
	1982.41	0.755465	0.650845
	1984.02	0.757775	0.653563
	1985.63	0.767002	0.628188
	1987.22	0.769732	0.626053
	1988.81	0.767621	0.606373
	1990.41	0.759245	0.614519
	1992.02	0.756018	0.628265
	1993.61	0.7611	0.628642
	1995.2	0.772099	0.62667
	1996.81	0.782141	0.622354
	1998.42	0.778265	0.636578
	2000.02	0.783797	0.659803

## Sheet: Fig.2f
	Figure 2F
	Wavelength/nm	DasR-c-di-AMP	DasR
	260	-0.603788	-3.51073
	259	-0.281719	-2.74953
	258	-0.393545	-1.90834
	257	-0.530599	-1.18322
	256	-0.66426	-0.526943
	255	-0.663967	0.065763
	254	-0.632537	0.641844
	253	-0.582754	1.19496
	252	-0.560553	1.64868
	251	-0.578964	1.96687
	250	-0.6785	2.11865
	249	-0.800447	2.16934
	248	-0.97268	2.10682
	247	-1.11863	1.95718
	246	-1.21646	1.6781
	245	-1.31583	1.25747
	244	-1.44137	0.778279
	243	-1.62416	0.291386
	242	-1.89823	-0.223301
	241	-2.27499	-0.788037
	240	-2.71875	-1.43553
	239	-3.27053	-2.2346
	238	-3.86786	-3.10645
	237	-4.49468	-4.06321
	236	-5.21398	-5.10807
	235	-6.03796	-6.22663
	234	-6.91493	-7.35364
	233	-7.8481	-8.48525
	232	-8.71735	-9.5741
	231	-9.5512	-10.6626
	230	-10.4719	-11.8651
	229	-11.431	-13.1423
	228	-12.405	-14.4472
	227	-13.35	-15.6869
	226	-14.0913	-16.7887
	225	-14.7002	-17.7469
	224	-15.2112	-18.6369
	223	-15.5347	-19.3995
	222	-15.7331	-20.0705
	221	-15.8047	-20.595
	220	-15.6994	-21.0232
	219	-15.4858	-21.3389
	218	-15.254	-21.5324
	217	-15.022	-21.6104
	216	-14.8782	-21.5682
	215	-14.7355	-21.3582
	214	-14.6615	-21.0997
	213	-14.6716	-20.8267
	212	-14.7825	-20.5563
	211	-14.9553	-20.5143
	210	-15.0738	-20.4989
	209	-14.7913	-20.1129
	208	-14.0934	-19.2071
	207	-12.915	-17.5685
	206	-11.2173	-15.2354
	205	-9.12967	-12.605
	204	-6.90311	-9.75323
	203	-4.39894	-6.25022
	202	-1.61018	-2.10005
	201	1.85551	2.95441
	200	6.29387	8.53738
	199	11.2593	14.5058
	198	15.336	19.8173
	197	17.8971	25.5704
	196	19.4516	30.4172
	195	21.273	33.208
	194	23.6526	32.0944
	193	25.1227	29.4225
	192	22.1502	27.3587
	191	15.7122	30.0517
	190	13.3989	36.1769
	189	19.4198	42.5537
	188	18.7762	35.6305
	187	12.004	16.0125
	186	-10.8589	-18.8738

## Sheet: Fig.2g
	Figure 2G

[truncated: 15 more sheets: Fig. 3e, Fig. 4b, Fig.4c, Fig.4d, Fig.4e, Fig.4f, Fig. 5d, Fig.5e, Fig.5g, Supplementary Fig.1a, Supplementary Fig.1b, Supplementary Fig.3a, Supplementary Fig.3b, Supplementary Fig.4c, Supplementary Fig.4d]
